# Supplementary material for: Molecular Profiling and the Interaction of Somatic Mutations with Transcriptomic Profiles in Non-Melanoma Skin Cancer (NMSC) in a Population Exposed to Arsenic
Source: Cells. 2024 Jun 18;13(12):1056. doi: 10.3390/cells13121056 (PMC11201393; doi:10.3390/cells13121056)
Supplement: Supplementary file 1 [file cells-13-01056-s001.zip]

Archive with 15 entries (15 files):
- Supplementary Figure1_Substitutions_20240416.xlsx
- Supplementary Form S1_Skin Biopsy Pathology Report.pdf
- Supplementary Table S10_GSEA_PTCH1wild_p0.05_by NES.xlsx
- Supplementary Table S11_GSEA_PTCH1mutant_p0.05_by NES.xlsx
- Supplementary Table S12-PKHD1 mutation and dysregulated KEGG pathways in BCC.xlsx
- Supplementary Table S13-TP53 mutation and dysregulated KEGG pathways in SCC.xlsx
- Supplementary Table S1-Patient Characteristics.xlsx
- Supplementary Table S2-Total gene list.xlsx
- Supplementary Table S3_ANOVA_BCC vs HealthyFC3FDR0.05.xlsx
- Supplementary Table S4_GSEA_combined_p0.05_by NES.xlsx
- Supplementary Table S5-Gene interaction with NOTCH1.xlsx
- Supplementary Table S6-Gene interaction with SYNE1.xlsx
- Supplementary Table S7-Gene interaction with PKHD1.xlsx
- Supplementary Table S8-Gene interaction with EP400.xlsx
- Supplementary Table S9-PTCH1 mutation and dysregulated KEGG pathways in BCC.xlsx
