# Supplementary material for: Molecular Profiling and the Interaction of Somatic Mutations with Transcriptomic Profiles in Non-Melanoma Skin Cancer (NMSC) in a Population Exposed to Arsenic
Source: Cells. 2024 Jun 18;13(12):1056. doi: 10.3390/cells13121056 (PMC11201393; doi:10.3390/cells13121056)
Supplement: Supplementary file 1 [file cells-13-01056-s001.zip › Supplementary Figure1_Substitutions_20240416.xlsx]

## Sheet: Supplementary Figure 1
Pairwise Comparisons of case
Sample 1-Sample 2	Test Statistic	Std. Error	Std. Test Statistic	Sig.	Adj. Sig.a
BCC-SCC	-8.679	6.302	-1.377	0.168	0.505
BCC-Healthy	-11.284	4.421	-2.552	0.011	0.032
SCC-Healthy	2.604	6.661	0.391	0.696	1
Each row tests the null hypothesis that the Sample 1 and Sample 2 distributions are the same.
Asymptotic significances (2-sided tests) are displayed. The significance level is .050.
a Significance values have been adjusted by the Bonferroni correction for multiple tests.
								Statistics
										C_T_pc	G_A_pc
								N	Valid	48	48
									Missing	0	0
								Median		15.735	15.79
								Percentiles	5	1.6065	0
									95	37.7645	42.698
