# Supplementary material for: Molecular Profiling and the Interaction of Somatic Mutations with Transcriptomic Profiles in Non-Melanoma Skin Cancer (NMSC) in a Population Exposed to Arsenic
Source: Cells. 2024 Jun 18;13(12):1056. doi: 10.3390/cells13121056 (PMC11201393; doi:10.3390/cells13121056)
Supplement: Supplementary file 1 [file cells-13-01056-s001.zip › Supplementary Table S10_GSEA_PTCH1wild_p0.05_by NES.xlsx]

## Sheet: Supplementary Table S10
Gene Set	Gene Set Description	Number of Markers	ES	NES	p-value	FDR	Description
kegg_pathway_192	Hedgehog signaling pathway	47	0.503403	1.53621	0.0267857	1	BCC up vs Healthy
kegg_pathway_201	IL-17 signaling pathway	85	0.492172	1.52419	0.03	1	BCC up vs Healthy
kegg_pathway_155	Pyrimidine metabolism	55	0.464104	1.5025	0.0373832	1	BCC up vs Healthy
kegg_pathway_170	Antigen processing and presentation	59	0.524882	1.4718	0.00900901	1	BCC up vs Healthy
kegg_pathway_153	Th17 cell differentiation	100	0.456973	1.46447	0.0186916	1	BCC up vs Healthy
kegg_pathway_30	Mineral absorption	50	0.41573	1.46412	0.0438596	1	BCC up vs Healthy
kegg_pathway_144	Arginine biosynthesis	19	0.562128	1.44601	0.0480769	1	BCC up vs Healthy
kegg_pathway_124	Chronic myeloid leukemia	76	0.5017	1.4205	0.0373832	1	BCC up vs Healthy
kegg_pathway_1	Asthma	22	0.528356	1.40652	0.0490196	1	BCC up vs Healthy
kegg_pathway_279	Nicotinate and nicotinamide metabolism	35	0.425165	1.39137	0.0446429	1	BCC up vs Healthy
kegg_pathway_51	Systemic lupus erythematosus	96	0.404437	1.37865	0.05	1	BCC up vs Healthy
kegg_pathway_57	Nicotine addiction	35	-0.484525	-1.61826	0.0183486	0.133677	BCC down vs Healthy
