# Supplementary material for: Molecular Profiling and the Interaction of Somatic Mutations with Transcriptomic Profiles in Non-Melanoma Skin Cancer (NMSC) in a Population Exposed to Arsenic
Source: Cells. 2024 Jun 18;13(12):1056. doi: 10.3390/cells13121056 (PMC11201393; doi:10.3390/cells13121056)
Supplement: Supplementary file 1 [file cells-13-01056-s001.zip › Supplementary Table S11_GSEA_PTCH1mutant_p0.05_by NES.xlsx]

## Sheet: Supplementary Table S11
Gene Set	Gene Set Description	Number of Markers	ES	NES	p-value	FDR	Description
kegg_pathway_37	Protein digestion and absorption	83	0.534635	2.00393	0	0.0201286	BCC up vs Healthy
kegg_pathway_296	Basal cell carcinoma	59	0.629411	1.97358	0	0.0100643	BCC up vs Healthy
kegg_pathway_269	Focal adhesion	196	0.573248	1.90996	0	0.0268381	BCC up vs Healthy
kegg_pathway_154	Melanoma	67	0.590346	1.89834	0	0.0251607	BCC up vs Healthy
kegg_pathway_130	Signaling pathways regulating pluripotency of stem cells	126	0.552747	1.84373	0	0.0382443	BCC up vs Healthy
kegg_pathway_129	Prion diseases	34	0.582373	1.82606	0	0.0402571	BCC up vs Healthy
kegg_pathway_25	Leukocyte transendothelial migration	103	0.541247	1.81665	0	0.0359439	BCC up vs Healthy
kegg_pathway_71	ECM-receptor interaction	85	0.531559	1.81399	0	0.0327089	BCC up vs Healthy
kegg_pathway_188	Adherens junction	71	0.624277	1.81187	0	0.0290746	BCC up vs Healthy
kegg_pathway_251	Bacterial invasion of epithelial cells	73	0.583	1.80814	0.0190476	0.0261671	BCC up vs Healthy
kegg_pathway_335	Arrhythmogenic right ventricular cardiomyopathy (ARVC)	74	0.521999	1.80593	0	0.0265331	BCC up vs Healthy
kegg_pathway_320	Hepatocellular carcinoma	160	0.54511	1.79338	0	0.0293542	BCC up vs Healthy
kegg_pathway_138	Vibrio cholerae infection	49	0.613391	1.788	0	0.0286445	BCC up vs Healthy
kegg_pathway_318	Insulin signaling pathway	133	0.532721	1.77872	0	0.0273173	BCC up vs Healthy
kegg_pathway_197	Gastric cancer	137	0.511303	1.7777	0	0.0261671	BCC up vs Healthy
kegg_pathway_282	Amoebiasis	95	0.524571	1.77749	0	0.0251607	BCC up vs Healthy
kegg_pathway_175	Type II diabetes mellitus	41	0.527183	1.77671	0	0.0248647	BCC up vs Healthy
kegg_pathway_205	Longevity regulating pathway - multiple species	61	0.551905	1.77468	0	0.0246016	BCC up vs Healthy
kegg_pathway_336	Thyroid hormone synthesis	69	0.489523	1.76901	0	0.0233068	BCC up vs Healthy
kegg_pathway_244	AGE-RAGE signaling pathway in diabetic complications	99	0.552756	1.76164	0	0.0226446	BCC up vs Healthy
kegg_pathway_307	Proteoglycans in cancer	196	0.552598	1.76153	0	0.0215663	BCC up vs Healthy
kegg_pathway_33	Regulation of lipolysis in adipocytes	52	0.5559	1.75984	0	0.0210435	BCC up vs Healthy
kegg_pathway_158	Prostate cancer	96	0.579137	1.75577	0	0.0205661	BCC up vs Healthy
kegg_pathway_95	EGFR tyrosine kinase inhibitor resistance	77	0.542365	1.74673	0	0.0222253	BCC up vs Healthy
kegg_pathway_196	Protein export	23	0.678676	1.73579	0	0.025362	BCC up vs Healthy
kegg_pathway_292	Central carbon metabolism in cancer	64	0.559241	1.72641	0	0.0305799	BCC up vs Healthy
kegg_pathway_192	Hedgehog signaling pathway	47	0.593625	1.72517	0	0.0301928	BCC up vs Healthy
kegg_pathway_83	Endometrial cancer	58	0.586851	1.71919	0	0.0323495	BCC up vs Healthy
kegg_pathway_30	Mineral absorption	50	0.50861	1.71419	0	0.0322751	BCC up vs Healthy
kegg_pathway_219	Regulation of actin cytoskeleton	200	0.512099	1.71374	0.00990099	0.0318702	BCC up vs Healthy
kegg_pathway_304	Autophagy - other	31	0.62757	1.71254	0	0.0308422	BCC up vs Healthy
kegg_pathway_211	Colorectal cancer	86	0.576577	1.71007	0	0.0311364	BCC up vs Healthy
kegg_pathway_203	Hippo signaling pathway	148	0.507391	1.7044	0	0.0344625	BCC up vs Healthy
kegg_pathway_90	Small cell lung cancer	90	0.544489	1.70331	0.00943396	0.0334489	BCC up vs Healthy
kegg_pathway_291	Glucagon signaling pathway	98	0.510046	1.70246	0.00952381	0.0327808	BCC up vs Healthy
kegg_pathway_82	HIF-1 signaling pathway	101	0.517265	1.69864	0	0.033268	BCC up vs Healthy
kegg_pathway_293	cAMP signaling pathway	193	0.429403	1.69295	0	0.034545	BCC up vs Healthy
kegg_pathway_303	cGMP-PKG signaling pathway	158	0.4597	1.69022	0.00970874	0.0349601	BCC up vs Healthy
kegg_pathway_187	Breast cancer	137	0.49246	1.6893	0.00990099	0.035096	BCC up vs Healthy
kegg_pathway_186	Thyroid hormone signaling pathway	116	0.526359	1.6885	0	0.0344702	BCC up vs Healthy
kegg_pathway_43	RNA transport	166	0.548543	1.68839	0	0.0338749	BCC up vs Healthy
kegg_pathway_28	Fluid shear stress and atherosclerosis	135	0.528206	1.6882	0	0.0330684	BCC up vs Healthy
kegg_pathway_264	Autophagy - animal	134	0.561387	1.68794	0	0.0325334	BCC up vs Healthy
kegg_pathway_32	FoxO signaling pathway	130	0.533851	1.6875	0	0.031794	BCC up vs Healthy
kegg_pathway_8	Huntington disease	186	0.543088	1.68652	0.010101	0.031982	BCC up vs Healthy
kegg_pathway_278	Pantothenate and CoA biosynthesis	20	0.559493	1.68617	0.0103093	0.0315056	BCC up vs Healthy
kegg_pathway_143	Human papillomavirus infection	304	0.523833	1.68407	0	0.03212	BCC up vs Healthy
kegg_pathway_325	Type I diabetes mellitus	37	0.576106	1.68314	0.0192308	0.0320799	BCC up vs Healthy
kegg_pathway_309	Glioma	73	0.544809	1.67402	0.0102041	0.0369708	BCC up vs Healthy
kegg_pathway_299	Renal cell carcinoma	68	0.565015	1.67138	0.010101	0.0376404	BCC up vs Healthy
kegg_pathway_80	Growth hormone synthesis, secretion and action	107	0.488156	1.66888	0.00970874	0.0382837	BCC up vs Healthy
kegg_pathway_298	PI3K-Akt signaling pathway	318	0.467458	1.66405	0	0.0402571	BCC up vs Healthy
kegg_pathway_200	Apelin signaling pathway	131	0.483829	1.6573	0	0.0438651	BCC up vs Healthy
kegg_pathway_100	Influenza A	147	0.514184	1.65292	0.0103093	0.0458484	BCC up vs Healthy
kegg_pathway_248	Endocrine resistance	94	0.483954	1.65104	0.0188679	0.0468447	BCC up vs Healthy
kegg_pathway_31	TGF-beta signaling pathway	87	0.549073	1.65103	0	0.0460081	BCC up vs Healthy
kegg_pathway_260	Relaxin signaling pathway	118	0.481473	1.64913	0.00961538	0.0455541	BCC up vs Healthy
kegg_pathway_283	RNA degradation	76	0.550369	1.64582	0	0.0466774	BCC up vs Healthy
kegg_pathway_259	Spliceosome	134	0.588679	1.64201	0	0.0479333	BCC up vs Healthy
kegg_pathway_2	Non-alcoholic fatty liver disease (NAFLD)	143	0.557426	1.64142	0	0.0478053	BCC up vs Healthy
kegg_pathway_81	Wnt signaling pathway	152	0.499634	1.64023	0	0.0473516	BCC up vs Healthy
kegg_pathway_65	Platelet activation	122	0.47222	1.63603	0.0206186	0.0488605	BCC up vs Healthy
kegg_pathway_88	Hematopoietic cell lineage	86	0.473761	1.63386	0.0309278	0.0504812	BCC up vs Healthy
kegg_pathway_106	Protein processing in endoplasmic reticulum	161	0.554113	1.63295	0.0206186	0.0507932	BCC up vs Healthy
kegg_pathway_157	Oocyte meiosis	118	0.489072	1.63292	0.019802	0.0500117	BCC up vs Healthy
kegg_pathway_27	Pathways in cancer	488	0.472166	1.63247	0.0208333	0.049254	BCC up vs Healthy
kegg_pathway_182	Dilated cardiomyopathy (DCM)	91	0.484878	1.63158	0	0.0488193	BCC up vs Healthy
kegg_pathway_48	Fatty acid degradation	43	0.516471	1.63079	0.0280374	0.0481013	BCC up vs Healthy
kegg_pathway_26	Acute myeloid leukemia	61	0.559854	1.63033	0	0.0474042	BCC up vs Healthy
kegg_pathway_93	Basal transcription factors	44	0.535012	1.62956	0.00952381	0.0474459	BCC up vs Healthy
kegg_pathway_183	Pertussis	71	0.503621	1.62948	0.0196078	0.0467776	BCC up vs Healthy
kegg_pathway_212	Insulin resistance	104	0.512764	1.62907	0.00961538	0.0464075	BCC up vs Healthy
kegg_pathway_137	Viral carcinogenesis	181	0.500475	1.6283	0.0103093	0.0459097	BCC up vs Healthy
kegg_pathway_243	Alanine, aspartate and glutamate metabolism	36	0.490141	1.62029	0.0172414	0.0500494	BCC up vs Healthy
kegg_pathway_7	Longevity regulating pathway	86	0.50153	1.61794	0	0.0509924	BCC up vs Healthy
kegg_pathway_202	Parathyroid hormone synthesis, secretion and action	99	0.456242	1.61726	0.010101	0.0508511	BCC up vs Healthy
kegg_pathway_125	Cholesterol metabolism	45	0.511917	1.61668	0.00952381	0.0505828	BCC up vs Healthy
kegg_pathway_181	Vasopressin-regulated water reabsorption	41	0.530006	1.61588	0.0291262	0.0503214	BCC up vs Healthy
kegg_pathway_247	Cellular senescence	149	0.525074	1.61477	0	0.0500666	BCC up vs Healthy
kegg_pathway_263	Human cytomegalovirus infection	199	0.482871	1.60755	0.02	0.0526822	BCC up vs Healthy
kegg_pathway_74	Axon guidance	177	0.447278	1.60628	0	0.0525306	BCC up vs Healthy
kegg_pathway_122	mRNA surveillance pathway	90	0.551044	1.60606	0.0108696	0.0518977	BCC up vs Healthy
kegg_pathway_121	Non-small cell lung cancer	65	0.53629	1.60389	0.0104167	0.0528375	BCC up vs Healthy
kegg_pathway_145	RNA polymerase	31	0.573056	1.60321	0.0107527	0.0523343	BCC up vs Healthy
kegg_pathway_101	Adipocytokine signaling pathway	66	0.505183	1.60292	0.0192308	0.0519598	BCC up vs Healthy
kegg_pathway_40	Neurotrophin signaling pathway	117	0.519906	1.60234	0	0.0517096	BCC up vs Healthy
kegg_pathway_168	Progesterone-mediated oocyte maturation	90	0.477122	1.60111	0.00952381	0.0520369	BCC up vs Healthy
kegg_pathway_271	AMPK signaling pathway	117	0.507278	1.60007	0	0.0521307	BCC up vs Healthy
kegg_pathway_113	Melanogenesis	95	0.488593	1.59875	0.0104167	0.0525579	BCC up vs Healthy
kegg_pathway_294	T cell receptor signaling pathway	100	0.485795	1.59648	0	0.0529757	BCC up vs Healthy
kegg_pathway_4	Cell cycle	122	0.529052	1.59538	0.0102041	0.0530563	BCC up vs Healthy
kegg_pathway_191	Platinum drug resistance	72	0.53798	1.59487	0.0217391	0.0530269	BCC up vs Healthy
kegg_pathway_216	Human T-cell leukemia virus 1 infection	210	0.493684	1.59376	0.00980392	0.0533193	BCC up vs Healthy
kegg_pathway_189	Thermogenesis	222	0.512192	1.59266	0.0206186	0.0538174	BCC up vs Healthy
kegg_pathway_170	Antigen processing and presentation	59	0.573225	1.59258	0.019802	0.0532568	BCC up vs Healthy
kegg_pathway_326	Transcriptional misregulation in cancer	160	0.482342	1.58912	0.0104167	0.0547829	BCC up vs Healthy
kegg_pathway_238	Viral myocarditis	56	0.550769	1.58615	0.0294118	0.0562778	BCC up vs Healthy
kegg_pathway_180	Measles	122	0.504138	1.58543	0.010101	0.0568276	BCC up vs Healthy
kegg_pathway_266	Galactose metabolism	27	0.530076	1.58507	0.00961538	0.0566619	BCC up vs Healthy
kegg_pathway_193	Ras signaling pathway	214	0.431805	1.57988	0.0192308	0.0598875	BCC up vs Healthy
kegg_pathway_22	PD-L1 expression and PD-1 checkpoint pathway in cancer	87	0.496363	1.57701	0.02	0.0609777	BCC up vs Healthy
kegg_pathway_35	Rap1 signaling pathway	199	0.461928	1.57638	0	0.0606788	BCC up vs Healthy
kegg_pathway_169	Butanoate metabolism	28	0.49793	1.57557	0.0280374	0.060676	BCC up vs Healthy
kegg_pathway_39	Natural killer cell mediated cytotoxicity	98	0.466261	1.57084	0.0384615	0.0627819	BCC up vs Healthy
kegg_pathway_177	Glycosaminoglycan biosynthesis - heparan sulfate / heparin	21	0.521162	1.57047	0.0103093	0.0622846	BCC up vs Healthy
kegg_pathway_214	VEGF signaling pathway	58	0.477221	1.57011	0.02	0.0619847	BCC up vs Healthy
kegg_pathway_20	NOD-like receptor signaling pathway	154	0.492882	1.56994	0.0309278	0.0615971	BCC up vs Healthy
kegg_pathway_94	Yersinia infection	118	0.477485	1.56673	0.00970874	0.0636173	BCC up vs Healthy
kegg_pathway_249	Human immunodeficiency virus 1 infection	189	0.473718	1.56484	0.02	0.0642284	BCC up vs Healthy
kegg_pathway_15	Cell adhesion molecules (CAMs)	133	0.461263	1.56319	0.0490196	0.0639801	BCC up vs Healthy
kegg_pathway_285	Lysosome	122	0.510716	1.56241	0.010101	0.0639483	BCC up vs Healthy
kegg_pathway_139	Pathogenic Escherichia coli infection	189	0.463575	1.55895	0.020202	0.0660358	BCC up vs Healthy
kegg_pathway_102	mTOR signaling pathway	145	0.487699	1.5581	0.010101	0.0658116	BCC up vs Healthy
kegg_pathway_12	p53 signaling pathway	73	0.525013	1.55796	0.0104167	0.0653311	BCC up vs Healthy
kegg_pathway_118	Renin secretion	64	0.444048	1.55691	0.00980392	0.0653748	BCC up vs Healthy
kegg_pathway_256	Valine, leucine and isoleucine degradation	48	0.513108	1.55558	0.0288462	0.0652473	BCC up vs Healthy
kegg_pathway_161	Endocytosis	244	0.502468	1.55407	0	0.0657984	BCC up vs Healthy
kegg_pathway_124	Chronic myeloid leukemia	76	0.52846	1.55392	0.0208333	0.0652501	BCC up vs Healthy
kegg_pathway_306	Hypertrophic cardiomyopathy (HCM)	86	0.484182	1.55099	0.01	0.0672061	BCC up vs Healthy
kegg_pathway_208	Ubiquitin mediated proteolysis	136	0.524488	1.55073	0.0206186	0.0669852	BCC up vs Healthy
kegg_pathway_288	Amino sugar and nucleotide sugar metabolism	45	0.54096	1.55048	0.0194175	0.0666043	BCC up vs Healthy
kegg_pathway_241	ErbB signaling pathway	84	0.469656	1.54986	0.010101	0.0663106	BCC up vs Healthy
kegg_pathway_230	Aldosterone-regulated sodium reabsorption	35	0.500364	1.54958	0.0485437	0.0661022	BCC up vs Healthy
kegg_pathway_215	Cocaine addiction	44	0.434113	1.54833	0.00961538	0.0662965	BCC up vs Healthy
kegg_pathway_252	Complement and coagulation cascades	75	0.445592	1.54684	0	0.0668839	BCC up vs Healthy
kegg_pathway_274	Adrenergic signaling in cardiomyocytes	140	0.437617	1.54653	0	0.0665186	BCC up vs Healthy
kegg_pathway_14	Parkinson disease	136	0.558835	1.54625	0.0306122	0.066393	BCC up vs Healthy
kegg_pathway_268	MicroRNAs in cancer	168	0.471244	1.54562	0.0212766	0.0663468	BCC up vs Healthy
kegg_pathway_123	Ferroptosis	39	0.521263	1.54368	0.0392157	0.0671464	BCC up vs Healthy
kegg_pathway_332	Phosphatidylinositol signaling system	97	0.484987	1.54344	0.0204082	0.0667902	BCC up vs Healthy
kegg_pathway_289	Oxidative phosphorylation	126	0.569122	1.54214	0.030303	0.0674231	BCC up vs Healthy
kegg_pathway_155	Pyrimidine metabolism	55	0.481638	1.54078	0.019802	0.0679715	BCC up vs Healthy
kegg_pathway_140	Purine metabolism	123	0.432352	1.54067	0.039604	0.0675425	BCC up vs Healthy
kegg_pathway_55	Phagosome	140	0.50032	1.53969	0.03	0.0676379	BCC up vs Healthy
kegg_pathway_250	Estrogen signaling pathway	130	0.445226	1.53699	0.0309278	0.0691277	BCC up vs Healthy
kegg_pathway_51	Systemic lupus erythematosus	96	0.439742	1.53513	0.0204082	0.0701583	BCC up vs Healthy
kegg_pathway_233	Choline metabolism in cancer	98	0.463357	1.53464	0.0309278	0.0703052	BCC up vs Healthy
kegg_pathway_153	Th17 cell differentiation	100	0.490241	1.53175	0.0212766	0.0708094	BCC up vs Healthy
kegg_pathway_16	Alzheimer disease	165	0.527137	1.53152	0.0210526	0.0705927	BCC up vs Healthy
kegg_pathway_46	B cell receptor signaling pathway	77	0.47596	1.52831	0.040404	0.0722671	BCC up vs Healthy
kegg_pathway_24	Glycosaminoglycan biosynthesis - chondroitin sulfate / dermatan sulfate	20	0.553627	1.52731	0.0363636	0.0724628	BCC up vs Healthy
kegg_pathway_58	Graft-versus-host disease	32	0.523519	1.52699	0.0309278	0.0720354	BCC up vs Healthy
kegg_pathway_275	Herpes simplex virus 1 infection	461	0.407531	1.52684	0.0196078	0.0716139	BCC up vs Healthy
kegg_pathway_312	Inflammatory mediator regulation of TRP channels	93	0.428949	1.52671	0.0204082	0.07113	BCC up vs Healthy
kegg_pathway_245	Apoptosis	130	0.496997	1.52649	0.0416667	0.0707202	BCC up vs Healthy
kegg_pathway_50	Cushing syndrome	144	0.441302	1.52633	0.0212766	0.0702487	BCC up vs Healthy
kegg_pathway_159	Gastric acid secretion	70	0.420519	1.52381	0.0210526	0.0705158	BCC up vs Healthy
kegg_pathway_103	Alcoholism	140	0.429642	1.52313	0.0210526	0.0699955	BCC up vs Healthy
kegg_pathway_329	Epstein-Barr virus infection	181	0.500261	1.52202	0.0408163	0.0701919	BCC up vs Healthy
kegg_pathway_147	Chemokine signaling pathway	176	0.421332	1.52186	0.0412371	0.069873	BCC up vs Healthy
kegg_pathway_334	Arginine and proline metabolism	47	0.475817	1.52173	0.0309278	0.0696856	BCC up vs Healthy
kegg_pathway_114	Vascular smooth muscle contraction	118	0.435929	1.52018	0.010989	0.0701335	BCC up vs Healthy
kegg_pathway_42	MAPK signaling pathway	282	0.433349	1.51584	0.020202	0.0719596	BCC up vs Healthy
kegg_pathway_120	Epithelial cell signaling in Helicobacter pylori infection	69	0.490389	1.51522	0.03	0.0722003	BCC up vs Healthy
kegg_pathway_213	Homologous recombination	41	0.517957	1.5149	0.0392157	0.0718167	BCC up vs Healthy
kegg_pathway_21	Tight junction	158	0.446075	1.51457	0.0421053	0.0710636	BCC up vs Healthy
kegg_pathway_311	Carbon metabolism	112	0.456987	1.51165	0.03	0.0726458	BCC up vs Healthy
kegg_pathway_84	Chagas disease (American trypanosomiasis)	98	0.46501	1.51117	0.04	0.0724507	BCC up vs Healthy
kegg_pathway_91	Inositol phosphate metabolism	74	0.473519	1.50882	0.020202	0.0731619	BCC up vs Healthy
kegg_pathway_310	Toxoplasmosis	109	0.480459	1.50787	0.0408163	0.0730859	BCC up vs Healthy
kegg_pathway_301	Fatty acid metabolism	56	0.501543	1.50449	0.029703	0.074511	BCC up vs Healthy
kegg_pathway_277	Thyroid cancer	35	0.559698	1.50364	0.0421053	0.074897	BCC up vs Healthy
kegg_pathway_305	Fructose and mannose metabolism	32	0.527185	1.49991	0.0416667	0.076791	BCC up vs Healthy
kegg_pathway_328	Long-term depression	57	0.46546	1.49852	0.0217391	0.0768703	BCC up vs Healthy
kegg_pathway_239	Mitophagy - animal	63	0.517052	1.49723	0.049505	0.0769117	BCC up vs Healthy
kegg_pathway_300	Kaposi sarcoma-associated herpesvirus infection	164	0.464893	1.4879	0.0430108	0.0811852	BCC up vs Healthy
kegg_pathway_85	Amphetamine addiction	61	0.424189	1.48487	0.0204082	0.082794	BCC up vs Healthy
kegg_pathway_105	JAK-STAT signaling pathway	128	0.435228	1.48173	0.043956	0.0849934	BCC up vs Healthy
kegg_pathway_255	C-type lectin receptor signaling pathway	102	0.452543	1.48115	0.0309278	0.0849689	BCC up vs Healthy
kegg_pathway_131	Glycolysis / Gluconeogenesis	64	0.478384	1.47834	0.021978	0.0859544	BCC up vs Healthy
kegg_pathway_109	Toll-like receptor signaling pathway	85	0.462887	1.47386	0.02	0.0879414	BCC up vs Healthy
kegg_pathway_229	Shigellosis	65	0.512017	1.4693	0.0425532	0.0908448	BCC up vs Healthy
kegg_pathway_317	Gap junction	84	0.423475	1.46023	0.0319149	0.0955843	BCC up vs Healthy
kegg_pathway_76	Primary immunodeficiency	35	0.486599	1.45448	0.0412371	0.0994434	BCC up vs Healthy
kegg_pathway_272	Fc gamma R-mediated phagocytosis	91	0.46408	1.45274	0.05	0.0999684	BCC up vs Healthy
kegg_pathway_254	Dopaminergic synapse	121	0.394811	1.45077	0.029703	0.101262	BCC up vs Healthy
kegg_pathway_72	Oxytocin signaling pathway	146	0.424815	1.44964	0.032967	0.101978	BCC up vs Healthy
kegg_pathway_226	Cholinergic synapse	102	0.383098	1.44907	0.0102041	0.101767	BCC up vs Healthy
kegg_pathway_132	Mismatch repair	24	0.517565	1.41822	0.0408163	0.123422	BCC up vs Healthy
kegg_pathway_184	Sphingolipid signaling pathway	117	0.452225	1.41429	0.0425532	0.124768	BCC up vs Healthy
kegg_pathway_276	Aldosterone synthesis and secretion	90	0.376164	1.39019	0.0333333	0.143033	BCC up vs Healthy
