# Supplementary material for: Molecular Profiling and the Interaction of Somatic Mutations with Transcriptomic Profiles in Non-Melanoma Skin Cancer (NMSC) in a Population Exposed to Arsenic
Source: Cells. 2024 Jun 18;13(12):1056. doi: 10.3390/cells13121056 (PMC11201393; doi:10.3390/cells13121056)
Supplement: Supplementary file 1 [file cells-13-01056-s001.zip › Supplementary Table S12-PKHD1 mutation and dysregulated KEGG pathways in BCC.xlsx]

## Sheet: Supplementary Table S12
#of genes	Pathway			Patients without PKHD1 mutations				Patients with PKHD1 mutations
		p-value	interaction p-value	p-value	Fold-Change	Fold Change	Fold Change	p-value	Fold-Change	Fold Change	Fold Change
		(Tissue)	(Tissue * PKHD1_MUT)			95% lower limit	95% upper limit			95% lower limit	95% upper limit
46	Staphylococcus aureus infection	1.59639e-26	1.29116e-06	9.09171e-13	2.1826	1.76422	2.70019	1.66361e-26	4.07236	3.15711	5.25295
41	Complement and coagulation cascades	1.57106e-21	8.7507e-06	2.78711e-10	2.10903	1.67479	2.65586	9.2103e-22	3.92206	2.97676	5.16754
24	Type I diabetes mellitus	5.20831e-17	7.63097e-05	2.94256e-08	2.0149	1.57559	2.57669	3.03391e-17	3.63202	2.70632	4.87436
54	Hematopoietic cell lineage	6.69032e-28	5.1272e-10	4.15471e-11	1.80973	1.51858	2.15671	7.99302e-31	3.50454	2.84123	4.32272
50	Viral protein interaction with cytokine and cytokine receptor	1.04483e-23	3.19432e-07	1.69619e-10	1.87619	1.54807	2.27387	6.76181e-25	3.4015	2.70272	4.28096
36	Amino sugar and nucleotide sugar metabolism	5.74435e-22	3.43624e-05	4.18643e-11	2.00924	1.63535	2.4686	1.76243e-21	3.36674	2.63174	4.30702
53	Pertussis	1.68849e-26	1.05131e-05	1.57353e-13	1.96181	1.64208	2.34379	1.53661e-25	3.15208	2.54785	3.8996
57	Rheumatoid arthritis	5.29517e-28	1.81294e-05	9.46131e-15	1.99351	1.67596	2.37122	2.01103e-26	3.1259	2.54001	3.84694
90	Cell adhesion molecules (CAMs)	2.78196e-43	1.51397e-05	3.8025e-25	2.10372	1.82939	2.41918	7.21683e-38	3.03167	2.56504	3.5832
42	Regulation of lipolysis in adipocytes	4.29824e-18	3.81473e-05	1.31063e-08	1.78974	1.46552	2.18567	1.94312e-18	2.94477	2.31858	3.74007
48	Antigen processing and presentation	1.66984e-30	0.000117127	1.93305e-17	2.02131	1.72088	2.37417	2.63728e-27	2.94037	2.42555	3.56448
65	IL-17 signaling pathway	1.22128e-31	3.94173e-05	1.42122e-17	1.9616	1.68205	2.28762	9.41667e-29	2.87451	2.3916	3.45493
61	ECM-receptor interaction	4.74425e-30	0.000122959	4.54324e-17	1.90711	1.64201	2.21501	5.95501e-27	2.69937	2.25688	3.22863
43	Vibrio cholerae infection	3.11615e-23	0.000104592	2.2687e-12	1.82265	1.54295	2.15305	6.23253e-22	2.69446	2.20761	3.28867
79	Th17 cell differentiation	7.19559e-35	5.72676e-07	9.40098e-18	1.77924	1.56094	2.02806	2.32565e-33	2.64335	2.26023	3.09141
65	Natural killer cell mediated cytotoxicity	4.84963e-30	5.46603e-05	1.2519e-16	1.83371	1.58987	2.11496	2.17639e-27	2.59709	2.18956	3.08047
81	AGE-RAGE signaling pathway in diabetic complications	5.03493e-40	0.000195358	2.07791e-24	1.92578	1.69944	2.18227	6.23934e-34	2.55173	2.19725	2.96341
73	Chagas disease (American trypanosomiasis)	2.11879e-28	2.83079e-06	3.58671e-14	1.717	1.49382	1.97352	1.21265e-27	2.54695	2.15616	3.00856
76	NF-kappa B signaling pathway	6.11747e-29	0.000123325	3.05417e-16	1.82189	1.57887	2.1023	3.89555e-26	2.53975	2.14001	3.01415
87	Osteoclast differentiation	3.79903e-32	2.51256e-05	1.26991e-17	1.77251	1.55545	2.01986	2.20168e-29	2.47217	2.11452	2.8903
65	Th1 and Th2 cell differentiation	5.50376e-25	5.62751e-05	3.41745e-13	1.7178	1.48586	1.98596	1.38185e-23	2.44553	2.05596	2.90892
77	T cell receptor signaling pathway	7.06432e-29	1.41334e-06	3.39794e-14	1.66468	1.46002	1.89802	2.43855e-28	2.44064	2.08619	2.85531
87	JAK-STAT signaling pathway	3.61444e-34	7.11437e-06	2.16342e-18	1.74136	1.53885	1.97053	1.4582e-31	2.43578	2.10092	2.82402
94	Relaxin signaling pathway	5.94155e-38	1.94916e-06	2.49639e-20	1.73949	1.5477	1.95505	4.43828e-35	2.43436	2.11687	2.79948
83	Toxoplasmosis	1.70543e-31	4.88911e-05	1.61225e-17	1.72296	1.52121	1.95147	1.54738e-28	2.33897	2.01523	2.71472
99	Measles	4.20315e-37	6.21998e-05	1.53797e-21	1.76429	1.57089	1.98152	1.59464e-32	2.33664	2.03362	2.68481
82	C-type lectin receptor signaling pathway	1.9005e-28	3.58664e-05	2.79058e-15	1.67986	1.47784	1.9095	1.97525e-26	2.31352	1.98475	2.69674
56	Adipocytokine signaling pathway	2.50065e-16	2.91401e-05	2.14788e-07	1.52493	1.30067	1.78785	3.57949e-17	2.2797	1.88469	2.7575
57	B cell receptor signaling pathway	1.5499e-18	7.51396e-06	2.59824e-08	1.51783	1.31099	1.75729	1.71821e-19	2.25724	1.8944	2.68958
76	Longevity regulating pathway	1.17268e-28	0.000191583	2.8266e-16	1.67557	1.48159	1.89495	1.105e-25	2.2111	1.90848	2.56171
75	Fc gamma R-mediated phagocytosis	4.67058e-23	4.01376e-05	9.56447e-12	1.57955	1.38553	1.80073	2.72138e-22	2.18687	1.86955	2.55805
89	Insulin resistance	1.17122e-24	9.45886e-08	1.34133e-10	1.46452	1.30394	1.64487	3.23151e-26	2.13062	1.85426	2.44816
91	Growth hormone synthesis, secretion and action	2.47518e-28	6.12187e-05	1.93801e-15	1.58668	1.41654	1.77725	4.55149e-26	2.08838	1.8234	2.39186
98	Yersinia infection	1.72384e-29	9.93539e-05	1.83199e-16	1.58775	1.42289	1.77171	1.14459e-26	2.05473	1.8022	2.34266
99	Estrogen signaling pathway	5.03306e-26	6.79865e-05	6.53031e-14	1.54876	1.3819	1.73577	2.742e-24	2.03774	1.77798	2.33546
54	Salivary secretion	5.63292e-11	0.000204013	8.94195e-05	1.39512	1.18129	1.64766	4.41599e-12	2.02692	1.66113	2.47325
39	Endocrine and other factor-regulated calcium reabsorption	9.77192e-10	0.000187377	0.000468785	1.3522	1.14212	1.60091	4.44238e-11	1.98015	1.61802	2.42334
95	Platelet activation	3.21231e-22	0.000152171	9.88111e-12	1.49918	1.33465	1.684	5.1875e-21	1.95613	1.70217	2.24798
93	Dopaminergic synapse	2.40498e-17	1.66785e-05	8.43315e-08	1.39261	1.23395	1.57167	3.08491e-18	1.90778	1.65077	2.20479
57	Aminoacyl-tRNA biosynthesis	2.02298e-11	8.17374e-06	0.000298674	1.26575	1.11413	1.43801	1.29936e-13	1.78591	1.53311	2.0804
99	Sphingolipid signaling pathway	2.21572e-27	0.00022192	2.02917e-15	1.58782	1.41714	1.77906	1.15162e-24	2.04642	1.78613	2.34463
84	TNF signaling pathway	4.94113e-35	0.000247229	6.33086e-21	1.83622	1.6186	2.08309	3.47615e-30	2.42803	2.08794	2.82351
44	Viral myocarditis	1.75196e-26	0.000260876	4.77799e-15	1.98781	1.67613	2.35745	6.82364e-24	2.89665	2.36208	3.55221
18	Allograft rejection	8.59238e-12	0.000288281	1.93599e-05	1.88425	1.41101	2.51622	1.49845e-12	3.55636	2.51622	5.02648
19	Graft-versus-host disease	4.68575e-13	0.000314891	3.00481e-06	1.97451	1.48658	2.62259	1.58374e-13	3.66794	2.61193	5.15091
79	Parathyroid hormone synthesis, secretion and action	3.50029e-19	0.000317239	4.74524e-10	1.4775	1.30712	1.67009	2.42185e-18	1.9289	1.66592	2.23339
48	Renin secretion	1.38517e-13	0.000329463	1.69022e-06	1.53118	1.28665	1.8222	5.56682e-14	2.23396	1.81417	2.75088
88	Vascular smooth muscle contraction	1.0287e-23	0.000337342	4.03797e-13	1.59317	1.4054	1.80603	1.01791e-21	2.09039	1.79919	2.42872
71	Amoebiasis	4.38396e-29	0.000348159	6.45851e-17	1.79222	1.56422	2.05346	1.17688e-25	2.40499	2.04373	2.83011
20	Autoimmune thyroid disease	8.65654e-13	0.00045995	3.39709e-06	1.96724	1.48096	2.6132	3.62819e-13	3.59235	2.55779	5.04537
55	Fc epsilon RI signaling pathway	1.29101e-16	0.000480179	1.45552e-08	1.56886	1.34323	1.8324	3.56041e-16	2.17717	1.80811	2.62157
64	Toll-like receptor signaling pathway	1.78443e-23	0.000520983	3.23769e-13	1.77696	1.52339	2.07274	2.66283e-21	2.45405	2.04125	2.95034
19	Galactose metabolism	2.36448e-12	0.000579727	5.31389e-06	1.95355	1.46651	2.60235	1.00495e-12	3.55026	2.5193	5.00311
22	Intestinal immune network for IgA production	1.27997e-09	0.000614239	0.000254667	1.72564	1.28917	2.30988	1.60119e-10	3.15829	2.22824	4.47653
40	Glutathione metabolism	2.67982e-19	0.000626551	1.64753e-10	1.99603	1.61671	2.46433	4.50175e-18	3.08612	2.39838	3.97107
36	Vasopressin-regulated water reabsorption	3.98533e-13	0.000659017	1.81964e-06	1.48892	1.26504	1.75243	2.58092e-13	2.08263	1.71379	2.53085
55	Morphine addiction	1.77818e-06	0.000673977	0.0147293	1.2583	1.0462	1.5134	7.01198e-08	1.83871	1.47439	2.29304
92	Purine metabolism	3.12898e-30	0.000717154	4.17691e-18	1.82584	1.59464	2.09057	4.65343e-26	2.40791	2.04786	2.83126
83	Leukocyte transendothelial migration	5.59981e-29	0.000800691	2.71443e-17	1.75316	1.54029	1.99545	4.37524e-25	2.27872	1.95183	2.66037
79	Choline metabolism in cancer	2.54373e-22	0.000994352	1.01963e-12	1.55687	1.37905	1.75762	4.24313e-20	1.98161	1.71399	2.29101
78	Colorectal cancer	1.16224e-29	0.00123811	4.56953e-18	1.72356	1.52488	1.94811	2.61705e-25	2.18885	1.89056	2.5342
64	Serotonergic synapse	1.49128e-11	0.00132717	1.10415e-05	1.43034	1.21965	1.67743	8.49774e-12	1.94835	1.6102	2.3575
43	Proteasome	2.96289e-20	0.00139746	1.53812e-11	1.70518	1.46155	1.98942	2.24091e-18	2.29653	1.90974	2.76164
88	HIF-1 signaling pathway	5.12729e-33	0.00141219	1.40936e-20	1.74414	1.55224	1.95977	1.27031e-27	2.18376	1.89953	2.51051
82	Glucagon signaling pathway	7.1617e-29	0.00141626	1.43372e-17	1.73475	1.52955	1.96748	1.17639e-24	2.21128	1.90214	2.57067
77	mRNA surveillance pathway	6.20448e-23	0.00144571	2.38128e-13	1.49271	1.34156	1.66089	2.44246e-20	1.83316	1.61338	2.08288
21	Starch and sucrose metabolism	2.57517e-07	0.00152556	0.00326834	1.4807	1.14034	1.92266	2.70051e-08	2.4433	1.78765	3.33942
75	Small cell lung cancer	6.62406e-31	0.0016182	3.71567e-19	1.79298	1.57892	2.03607	4.97656e-26	2.28424	1.96196	2.65947
30	Type II diabetes mellitus	1.11271e-16	0.00164821	3.33333e-09	1.95809	1.5694	2.44304	1.30258e-15	2.98323	2.28944	3.88725
96	Neurotrophin signaling pathway	1.59727e-32	0.00170425	2.51038e-20	1.68185	1.50707	1.87691	3.82387e-27	2.07065	1.81593	2.3611
70	PD-L1 expression and PD-1 checkpoint pathway in cancer	1.24056e-24	0.00197044	9.559e-15	1.69473	1.48391	1.93551	2.14849e-21	2.17252	1.85332	2.54671
93	Alcoholism	9.32393e-32	0.00217572	6.12115e-20	1.8036	1.59043	2.04534	1.95325e-26	2.27657	1.95855	2.64622
69	TGF-beta signaling pathway	2.51853e-39	0.00217979	1.11834e-25	2.09362	1.82566	2.40091	8.63585e-32	2.69784	2.29017	3.17809
17	Fat digestion and absorption	2.33964e-05	0.00234576	0.0315511	1.40069	1.03033	1.90419	1.74453e-06	2.46516	1.70729	3.55946
82	Phosphatidylinositol signaling system	4.87887e-26	0.00235469	7.67736e-16	1.67764	1.48014	1.9015	2.66977e-22	2.11175	1.8179	2.4531
61	Bacterial invasion of epithelial cells	8.51125e-28	0.00244372	3.38008e-17	1.6999	1.50393	1.92141	1.53014e-23	2.12722	1.83729	2.4629
50	PPAR signaling pathway	4.31728e-12	0.00288843	2.55939e-06	1.53804	1.28596	1.83952	7.19204e-12	2.12279	1.71362	2.62967
22	Primary immunodeficiency	1.31969e-12	0.0031416	9.31007e-07	2.15065	1.58652	2.91537	3.33482e-12	3.70278	2.57322	5.3282
99	Neuroactive ligand-receptor interaction	4.99922e-08	0.00326595	0.000848691	1.28094	1.10762	1.48138	1.26005e-08	1.65847	1.39373	1.9735
49	Fatty acid metabolism	2.37308e-12	0.00347647	1.46021e-06	1.52852	1.28668	1.81583	5.5298e-12	2.07175	1.68599	2.54577
67	EGFR tyrosine kinase inhibitor resistance	7.87029e-16	0.003484	7.00696e-09	1.46939	1.29039	1.67323	1.29442e-14	1.84801	1.58204	2.15871
20	African trypanosomiasis	8.24759e-07	0.00394404	0.00370626	1.53076	1.14869	2.03989	1.5458e-07	2.525	1.79097	3.55986
47	Glycolysis / Gluconeogenesis	1.59411e-22	0.00408835	9.88779e-14	1.97801	1.65477	2.36439	1.98124e-19	2.69561	2.17751	3.33698
98	Signaling pathways regulating pluripotency of stem cells	8.08863e-41	0.0041158	3.18455e-27	1.85121	1.65688	2.06833	2.52924e-32	2.24348	1.96475	2.56176
70	Glutamatergic synapse	3.8187e-06	0.00424859	0.00900215	1.22076	1.05109	1.41781	5.60014e-07	1.58078	1.32169	1.89066
77	Endocrine resistance	4.1838e-22	0.00453385	2.03009e-13	1.62565	1.42874	1.84969	4.60458e-19	2.02845	1.73815	2.36724
57	Shigellosis	8.54907e-21	0.00496511	1.43933e-12	1.64333	1.43319	1.88429	4.62223e-18	2.07286	1.7599	2.44148
51	Prolactin signaling pathway	4.05948e-15	0.00504	1.3762e-08	1.58404	1.35214	1.8557	6.87865e-14	2.07125	1.71396	2.50302
45	VEGF signaling pathway	4.04549e-15	0.00512096	1.31709e-08	1.63623	1.38162	1.93776	7.01989e-14	2.1781	1.77913	2.66654
52	Longevity regulating pathway - multiple species	2.89101e-26	0.00519728	1.31139e-16	1.91336	1.64262	2.22872	5.80921e-22	2.47547	2.06251	2.97111
77	Ribosome biogenesis in eukaryotes	1.22435e-21	0.00544477	3.40029e-13	1.54461	1.37456	1.73569	1.29145e-18	1.87871	1.63405	2.16001
75	Cholinergic synapse	2.13647e-16	0.00585788	1.60349e-09	1.53701	1.3372	1.76667	9.2782e-15	1.93794	1.64057	2.28922
84	Prostate cancer	1.48257e-38	0.00591775	7.43389e-26	1.8284	1.6353	2.04431	1.77556e-30	2.20118	1.92605	2.51561
70	Progesterone-mediated oocyte maturation	5.45823e-24	0.00614857	5.43322e-15	1.79793	1.55313	2.08132	3.17308e-20	2.2907	1.92278	2.72902
31	Cholesterol metabolism	4.05411e-12	0.00621284	1.12411e-06	1.76101	1.4035	2.2096	1.59017e-11	2.5628	1.95355	3.36206
74	ErbB signaling pathway	9.20538e-14	0.00655786	9.21795e-08	1.43237	1.25577	1.6338	9.54521e-13	1.77781	1.5189	2.08087
56	Salmonella infection	6.71383e-21	0.00771095	6.50372e-13	1.67461	1.45609	1.92591	7.16905e-18	2.09724	1.77422	2.47906
22	Hippo signaling pathway - multiple species	2.66792e-05	0.00825961	0.0184416	1.33024	1.04932	1.68637	5.00088e-06	1.9426	1.46267	2.58002
53	Protein digestion and absorption	7.02488e-24	0.00833579	3.68317e-15	1.9797	1.67179	2.34432	5.93534e-20	2.59177	2.11725	3.17263
55	Acute myeloid leukemia	7.82584e-22	0.00890946	1.08809e-13	1.75905	1.51685	2.03993	1.89128e-18	2.22291	1.86192	2.65389
63	Renal cell carcinoma	4.22339e-20	0.00926046	1.96475e-12	1.59076	1.39862	1.80929	3.49057e-17	1.94748	1.66955	2.27168
56	Central carbon metabolism in cancer	2.80873e-27	0.00949897	8.83543e-18	1.92958	1.66269	2.23931	2.87644e-22	2.43638	2.03895	2.91128
18	Other types of O-glycan biosynthesis	4.82404e-07	0.0100307	0.00144989	1.61258	1.20247	2.16257	2.2557e-07	2.54601	1.79226	3.61675
65	Gap junction	1.0203e-22	0.0100517	2.13381e-14	1.79318	1.54494	2.08131	5.32275e-19	2.26065	1.89157	2.70174
33	Sphingolipid metabolism	2.71564e-08	0.01032	0.000240776	1.48261	1.20199	1.82874	2.33025e-08	2.05227	1.59671	2.63781
62	Inositol phosphate metabolism	1.26096e-20	0.0113623	6.00236e-13	1.75892	1.5094	2.04969	1.97298e-17	2.22244	1.85076	2.66876
91	Carbon metabolism	7.05371e-37	0.0121327	3.41611e-25	1.95154	1.72137	2.21249	9.91558e-29	2.36016	2.03115	2.74247
56	Epithelial cell signaling in Helicobacter pylori infection	1.77663e-14	0.0121889	1.40634e-08	1.56092	1.33897	1.81967	6.04256e-13	1.96892	1.63888	2.36543
53	Pancreatic secretion	4.93525e-11	0.0124231	3.27447e-06	1.48789	1.259	1.7584	2.22725e-10	1.91475	1.56794	2.33827
68	Circadian entrainment	1.00252e-09	0.0127499	2.43862e-05	1.39742	1.19653	1.63205	2.23111e-09	1.76492	1.46586	2.125
27	Prion diseases	2.49464e-16	0.0132175	5.03656e-10	2.28738	1.76589	2.96287	3.001e-14	3.36948	2.4725	4.59187
31	Homologous recombination	2.17501e-15	0.0132699	2.51051e-09	1.83311	1.5038	2.23454	1.45939e-13	2.46517	1.94524	3.12408
29	ABC transporters	0.000471043	0.0133274	0.0728942	1.23054	-1.01947	1.54371	8.17872e-05	1.72713	1.31683	2.26526
35	Arachidonic acid metabolism	9.2795e-11	0.0140049	4.26413e-06	1.73665	1.37354	2.19575	4.1378e-10	2.4599	1.85805	3.25671
39	N-Glycan biosynthesis	8.35477e-18	0.0146294	4.19499e-11	1.9435	1.59727	2.36478	2.95729e-15	2.5956	2.05264	3.28219
26	Base excision repair	7.18509e-09	0.0150707	7.17749e-05	1.60281	1.27065	2.02181	1.22803e-08	2.25417	1.70741	2.97601
65	Inflammatory mediator regulation of TRP channels	1.22958e-17	0.0154444	5.8267e-11	1.62935	1.4086	1.88469	4.23463e-15	2.01601	1.69378	2.39953
69	Pancreatic cancer	6.71628e-24	0.0174689	1.15094e-15	1.71005	1.5007	1.9486	1.86242e-19	2.06259	1.76429	2.41133
21	Pentose phosphate pathway	1.956e-12	0.0186819	1.92137e-07	2.11943	1.60049	2.80662	3.31333e-11	3.1587	2.25741	4.41985
64	Glycerophospholipid metabolism	2.45135e-18	0.0193903	1.28381e-11	1.67112	1.44115	1.9378	1.85424e-15	2.05966	1.72536	2.45875
25	Carbohydrate digestion and absorption	2.84737e-07	0.0201678	0.000626997	1.4817	1.18325	1.85542	2.81974e-07	2.03163	1.55237	2.65886
35	Inflammatory bowel disease (IBD)	8.02435e-14	0.0220475	1.80661e-08	1.80752	1.47236	2.21897	3.90127e-12	2.40023	1.87804	3.06762
54	Peroxisome	9.87201e-18	0.0239535	2.50193e-11	1.74063	1.48025	2.0468	6.79857e-15	2.17101	1.78847	2.63538
39	Valine, leucine and isoleucine degradation	7.39909e-18	0.0246146	1.7813e-11	1.90797	1.58236	2.30059	5.71371e-15	2.45968	1.96636	3.07676
31	Various types of N-glycan biosynthesis	1.41291e-17	0.0249227	2.61571e-11	2.06905	1.67371	2.55778	9.15092e-15	2.75745	2.13966	3.55363
28	Malaria	4.09821e-15	0.0252237	1.64474e-09	2.3088	1.76239	3.02464	5.41399e-13	3.32601	2.40781	4.59436
12	Asthma	9.37546e-09	0.0266976	4.45223e-05	2.3409	1.56032	3.51196	2.83237e-08	4.02932	2.48024	6.5459
54	GABAergic synapse	1.11433e-07	0.0272694	0.000272708	1.3882	1.16367	1.65606	1.82194e-07	1.75633	1.42216	2.16903
25	Alanine, aspartate and glutamate metabolism	4.58965e-09	0.0279442	2.93561e-05	1.67744	1.31711	2.13634	1.69066e-08	2.31247	1.73158	3.08824
50	Leishmaniasis	5.20949e-25	0.0287396	5.86783e-17	2.2232	1.84656	2.67667	7.05527e-20	2.84088	2.27519	3.54722
42	Notch signaling pathway	2.77444e-17	0.0287991	3.8086e-11	1.69576	1.45132	1.98137	1.84882e-14	2.08267	1.72883	2.50893
26	Cocaine addiction	5.49482e-09	0.0303448	3.0695e-05	1.67202	1.31403	2.12755	2.11837e-08	2.29139	1.71762	3.05682
23	Protein export	2.13462e-12	0.0313541	1.11707e-07	1.89319	1.49787	2.39284	6.70455e-11	2.56707	1.9398	3.39717
29	Propanoate metabolism	3.37623e-09	0.0321579	2.08951e-05	1.60712	1.29248	1.99835	1.56677e-08	2.1305	1.64168	2.76486
43	RIG-I-like receptor signaling pathway	3.03109e-11	0.032483	7.93359e-07	1.57416	1.31538	1.88386	4.84422e-10	1.98508	1.6013	2.46085
56	Systemic lupus erythematosus	7.80627e-28	0.0333418	3.03537e-19	2.3122	1.92808	2.77285	1.04366e-21	2.92021	2.3498	3.62909
16	Renin-angiotensin system	1.44907e-10	0.0340231	1.93384e-06	2.25964	1.61926	3.15327	1.63889e-09	3.46203	2.32386	5.15766
54	Gastric acid secretion	5.73504e-12	0.0340811	2.34321e-07	1.56034	1.31873	1.84621	1.52686e-10	1.93516	1.5824	2.36656
34	Bile secretion	3.9592e-07	0.0345195	0.000502448	1.52699	1.20347	1.93747	6.17108e-07	2.06937	1.5565	2.75125
30	Ether lipid metabolism	2.92397e-10	0.0350293	3.45476e-06	1.70692	1.36306	2.13752	2.81778e-09	2.27294	1.73667	2.9748
49	Thyroid hormone synthesis	1.07581e-16	0.0359295	7.64596e-11	1.74879	1.47904	2.06775	6.75445e-14	2.16226	1.76958	2.64208
12	Glycosaminoglycan degradation	0.000209349	0.0360237	0.0261482	1.508	1.05019	2.16538	9.14934e-05	2.38448	1.54677	3.67587
40	Nucleotide excision repair	9.59758e-09	0.0381647	3.69148e-05	1.4516	1.21652	1.7321	4.13005e-08	1.81092	1.46594	2.23709
69	Chronic myeloid leukemia	8.03035e-30	0.0388553	6.81516e-21	1.86391	1.63802	2.12096	6.27377e-23	2.18984	1.87627	2.55581
63	Aldosterone synthesis and secretion	4.29252e-12	0.0435914	1.40085e-07	1.48305	1.28112	1.71681	1.7109e-10	1.77262	1.48791	2.11182
50	Long-term depression	5.50963e-10	0.0444524	4.29764e-06	1.4664	1.24598	1.72582	5.96902e-09	1.78693	1.47056	2.17136
96	Oocyte meiosis	9.49856e-33	0.0449139	2.8491e-23	1.87537	1.65788	2.12139	9.10493e-25	2.17728	1.87878	2.52321
17	Butanoate metabolism	3.02491e-09	0.0469951	1.18935e-05	1.98736	1.46395	2.69791	2.25748e-08	2.86753	1.98933	4.13341
14	Glycosaminoglycan biosynthesis - chondroitin sulfate / dermatan sulfate	1.64738e-10	0.0476333	1.37077e-06	2.47536	1.71885	3.56483	2.71105e-09	3.82902	2.47517	5.9234
18	Glycosylphosphatidylinositol (GPI)-anchor biosynthesis	0.00118899	0.0479658	0.0640074	1.32501	-1.01656	1.78474	0.000474467	1.89103	1.32422	2.70045
45	GnRH secretion	0.0003977	0.0482185	0.0332368	1.21228	1.01544	1.44728	0.000191921	1.49758	1.21155	1.85115
42	Cytosolic DNA-sensing pathway	1.65327e-13	0.049104	1.05347e-08	1.72325	1.4313	2.07475	1.94908e-11	2.14851	1.72067	2.68272
32	Fatty acid degradation	3.49789e-09	0.0502508	1.32577e-05	1.62377	1.30638	2.01826	2.69893e-08	2.09985	1.61882	2.72382
13	Fatty acid biosynthesis	0.101844	0.0514857	0.711915	1.06244	-1.29881	1.46606	0.0255099	1.55149	1.0555	2.28056
35	Ferroptosis	7.80355e-10	0.0521175	4.4151e-06	1.5943	1.30721	1.94443	9.38692e-09	2.01227	1.58688	2.5517
49	Synaptic vesicle cycle	9.08872e-13	0.0523685	3.42705e-08	1.6268	1.36936	1.93263	7.21321e-11	1.99057	1.61988	2.4461
3	Neomycin, kanamycin and gentamicin biosynthesis	0.00535327	0.0543109	0.139244	1.57264	-1.16121	2.87192	0.00195094	3.16558	1.54024	6.50606
20	Biosynthesis of unsaturated fatty acids	1.09279e-05	0.0550577	0.00296968	1.44573	1.13405	1.84306	1.27232e-05	1.91531	1.43249	2.56086
64	Glioma	1.7535e-26	0.0562903	1.1569e-18	1.8444	1.61133	2.11117	2.45315e-20	2.15514	1.83355	2.53313
36	Olfactory transduction	0.00110853	0.0629365	0.0527424	1.23493	-1.00251	1.52887	0.000551887	1.56951	1.21573	2.02623
59	Mitophagy - animal	7.84673e-23	0.0645255	5.82003e-16	1.79156	1.55702	2.06143	9.87707e-18	2.09531	1.77155	2.47823
70	RNA degradation	5.27948e-27	0.0667059	3.15359e-19	1.76892	1.5628	2.00223	1.54334e-20	2.02899	1.74951	2.35311
24	Antifolate resistance	8.74361e-09	0.0694425	1.69373e-05	1.74595	1.35573	2.2485	7.82204e-08	2.30385	1.7023	3.11798
52	Long-term potentiation	2.39026e-08	0.0748389	3.35758e-05	1.40769	1.19796	1.65414	1.78201e-07	1.67445	1.38057	2.03089
30	Pyruvate metabolism	6.20579e-11	0.0816242	3.81526e-07	1.76604	1.41935	2.19742	2.71292e-09	2.2222	1.71099	2.88614
18	Collecting duct acid secretion	4.94776e-07	0.0829952	0.000238638	1.6863	1.27725	2.22636	1.88453e-06	2.25531	1.61759	3.14445
7	Taurine and hypotaurine metabolism	1.6032e-05	0.0838192	0.00245253	2.26884	1.33865	3.84539	2.64802e-05	3.93408	2.09287	7.39513
29	DNA replication	8.11674e-10	0.0861062	2.34408e-06	1.76413	1.39503	2.23089	1.83679e-08	2.24991	1.69908	2.97932
43	Amphetamine addiction	1.07346e-10	0.0862504	5.49983e-07	1.60583	1.33487	1.93179	4.34367e-09	1.9446	1.5589	2.42572
14	Steroid biosynthesis	0.0172443	0.0875873	0.227097	1.22786	-1.13674	1.71379	0.00705923	1.73165	1.16208	2.58039
36	Mineral absorption	4.44341e-15	0.091075	2.48793e-10	1.93258	1.5778	2.36713	3.88522e-12	2.37683	1.86478	3.02948
53	Endometrial cancer	9.24782e-18	0.0922615	2.28725e-12	1.70726	1.47144	1.98088	5.67717e-14	1.98574	1.66225	2.37219
35	Amyotrophic lateral sclerosis (ALS)	9.19012e-06	0.0965449	0.00162827	1.38741	1.13198	1.70048	1.95632e-05	1.70162	1.334	2.17054
51	Drug metabolism - other enzymes	5.58618e-21	0.098633	6.17664e-15	2.14742	1.77454	2.59866	4.01822e-16	2.59723	2.0674	3.26285
20	Fatty acid elongation	1.76926e-10	0.0997378	5.84315e-07	2.01855	1.53515	2.65416	7.50446e-09	2.64955	1.90965	3.67612
67	Adherens junction	6.9499e-26	0.100043	8.83131e-19	1.68784	1.50426	1.89384	2.04313e-19	1.89231	1.6488	2.17179
30	RNA polymerase	8.62396e-11	0.101055	3.56552e-07	1.78439	1.42923	2.22781	4.62261e-09	2.22283	1.70453	2.89875
77	GnRH signaling pathway	1.4548e-15	0.102399	9.59367e-11	1.53356	1.34785	1.74484	2.24821e-12	1.74173	1.49254	2.03254
29	Autophagy - other	4.06529e-11	0.102505	1.97883e-07	1.77989	1.43384	2.20945	2.76809e-09	2.20264	1.7007	2.85273
40	Glycerolipid metabolism	1.68327e-13	0.105905	3.1105e-09	1.78897	1.47724	2.16648	6.24814e-11	2.15661	1.71515	2.71169
28	Ovarian steroidogenesis	3.2116e-09	0.113357	4.4095e-06	1.75606	1.38209	2.23121	7.09978e-08	2.2077	1.65779	2.94003
19	Tryptophan metabolism	8.86403e-07	0.116915	0.000248556	1.67186	1.27106	2.19905	4.28708e-06	2.16693	1.56117	3.00773
41	Cortisol synthesis and secretion	6.90007e-07	0.117379	0.000215359	1.42685	1.1823	1.72199	3.57803e-06	1.70438	1.36111	2.13422
42	Hedgehog signaling pathway	8.10371e-28	0.119644	1.29352e-20	2.29517	1.9309	2.72818	1.36866e-20	2.69982	2.19558	3.31986
3	Vitamin B6 metabolism	0.753808	0.12502	0.535309	-1.35436	-3.55822	1.93984	0.315186	1.80157	-1.76266	5.72097
63	p53 signaling pathway	8.0795e-32	0.12802	7.76861e-24	2.20655	1.89419	2.57042	3.78424e-23	2.53879	2.11509	3.04738
20	Pentose and glucuronate interconversions	2.76165e-07	0.129165	9.51959e-05	1.87703	1.36963	2.57241	2.06457e-06	2.50507	1.71828	3.65213
14	alpha-Linolenic acid metabolism	0.00119564	0.130926	0.0332698	1.4259	1.02864	1.97658	0.00109954	1.92024	1.29927	2.83798
24	Apoptosis - multiple species	1.28093e-11	0.135456	5.11573e-08	1.98607	1.5541	2.53812	1.85025e-09	2.4773	1.8474	3.32198
27	Porphyrin and chlorophyll metabolism	1.36696e-11	0.136075	5.44321e-08	2.1565	1.63727	2.8404	1.95894e-09	2.76302	1.98737	3.8414
53	Melanoma	1.28384e-24	0.140396	3.47258e-18	2.00406	1.7156	2.34101	2.92083e-18	2.30136	1.91094	2.77155
21	Taste transduction	0.0977859	0.143201	0.500025	1.11718	-1.23555	1.54207	0.0443452	1.48527	1.01008	2.18402
10	Glycosaminoglycan biosynthesis - keratan sulfate	4.38916e-08	0.159607	1.67081e-05	2.65236	1.70803	4.1188	7.14347e-07	3.85273	2.27574	6.5225
44	Pyrimidine metabolism	1.46482e-21	0.177682	4.95494e-16	2.31099	1.89087	2.82446	5.33155e-16	2.72083	2.14026	3.4589
40	Chemical carcinogenesis	3.02681e-08	0.180655	1.22906e-05	1.65608	1.32161	2.07518	6.63224e-07	1.98727	1.51724	2.60292
11	Glycosaminoglycan biosynthesis - heparan sulfate / heparin	5.24333e-06	0.185145	0.000505167	1.91798	1.33103	2.76378	2.69449e-05	2.56829	1.65902	3.97592
28	Aldosterone-regulated sodium reabsorption	7.52165e-09	0.188755	3.92171e-06	1.60955	1.31602	1.96855	2.64371e-07	1.88828	1.48411	2.40253
23	beta-Alanine metabolism	6.14629e-07	0.196943	0.000100294	1.68172	1.29523	2.18354	6.2598e-06	2.06093	1.508	2.8166
11	Phototransduction	0.000106367	0.19705	0.00425741	1.61926	1.1645	2.25162	0.000261611	2.09272	1.41071	3.10445
38	Arginine and proline metabolism	2.53797e-13	0.198896	1.2886e-09	1.92666	1.56067	2.37846	2.39272e-10	2.26858	1.76323	2.91878
75	Melanogenesis	5.08106e-27	0.19949	1.64056e-20	1.89447	1.6569	2.16611	1.802e-19	2.10167	1.79041	2.46704
26	Fructose and mannose metabolism	1.48342e-11	0.206209	2.73624e-08	2.00683	1.57218	2.56164	4.03677e-09	2.41758	1.80539	3.23736
4	Maturity onset diabetes of the young	0.472161	0.209478	0.940117	-1.02492	-1.95553	1.86158	0.238266	1.58923	-1.36284	3.44206
28	Circadian rhythm	1.82102e-06	0.214623	0.000202642	1.47102	1.20059	1.80236	1.51858e-05	1.71275	1.34325	2.18389
12	Vitamin digestion and absorption	0.000106744	0.215755	0.00389237	1.83404	1.21612	2.76593	0.000289265	2.49246	1.52469	4.0745
27	SNARE interactions in vesicular transport	2.24537e-09	0.222202	1.18311e-06	1.68193	1.36496	2.07249	1.45414e-07	1.96163	1.52804	2.51825
17	Mucin type O-glycan biosynthesis	4.31294e-05	0.225022	0.00194434	1.67936	1.21068	2.32947	0.000156359	2.13389	1.44268	3.15627
26	Nicotinate and nicotinamide metabolism	2.10115e-08	0.226695	6.36573e-06	1.81599	1.40295	2.35064	7.07875e-07	2.1922	1.60996	2.985
14	Histidine metabolism	0.0134604	0.231235	0.110843	1.33407	-1.06853	1.90173	0.0119854	1.72332	1.12768	2.63359
20	Tyrosine metabolism	6.75521e-06	0.234098	0.000472732	1.71784	1.26932	2.32484	4.31462e-05	2.13466	1.48639	3.06567
58	Platinum drug resistance	3.07383e-21	0.241017	4.19448e-16	1.84556	1.59372	2.13719	1.81788e-15	2.04751	1.71793	2.4403
22	Glycine, serine and threonine metabolism	1.5655e-05	0.246683	0.000829851	1.66993	1.23704	2.2543	8.4039e-05	2.05964	1.43849	2.94901
40	Legionellosis	1.65519e-14	0.260352	8.25678e-11	1.82459	1.52344	2.18526	6.30413e-11	2.06247	1.66217	2.55917
57	Non-small cell lung cancer	2.59346e-17	0.266164	4.65616e-13	1.7055	1.47696	1.9694	9.11663e-13	1.87842	1.58142	2.23119
33	Cysteine and methionine metabolism	6.04174e-09	0.27591	1.76426e-06	1.69235	1.36491	2.09833	4.06748e-07	1.94938	1.50726	2.5212
35	Drug metabolism - cytochrome P450	1.45457e-09	0.28144	5.61762e-07	1.86432	1.46202	2.37733	1.58838e-07	2.18348	1.63255	2.92033
18	Mismatch repair	0.000334995	0.28655	0.00666134	1.47183	1.11366	1.9452	0.000912338	1.76085	1.26139	2.45807
62	Cardiac muscle contraction	1.02391e-16	0.286691	1.1658e-12	1.745	1.49776	2.03306	2.68694e-12	1.92518	1.6036	2.31125
36	Basal transcription factors	2.50896e-11	0.302738	1.97333e-08	1.6829	1.40447	2.01654	1.15215e-08	1.88329	1.5169	2.33818
38	Fanconi anemia pathway	2.11314e-09	0.314129	6.11642e-07	1.66481	1.36354	2.03264	2.4702e-07	1.87947	1.48022	2.38641
34	Thyroid cancer	2.52964e-16	0.33258	1.469e-12	2.00532	1.65651	2.42758	6.41401e-12	2.2424	1.78418	2.81831
16	Folate biosynthesis	1.82437e-06	0.335178	0.000102363	2.00352	1.41316	2.8405	2.76571e-05	2.45424	1.61647	3.72621
39	Metabolism of xenobiotics by cytochrome P450	5.82717e-09	0.338683	1.17369e-06	1.80351	1.42282	2.28606	5.58989e-07	2.06815	1.55742	2.74635
13	Other glycan degradation	1.43306e-05	0.343383	0.000481213	1.83255	1.30602	2.57135	0.000120054	2.22384	1.48296	3.33486
6	Sulfur relay system	0.000278012	0.343922	0.00446366	2.18654	1.27815	3.74053	0.000977525	2.96903	1.562	5.64347
23	Glyoxylate and dicarboxylate metabolism	6.40404e-09	0.372527	1.00609e-06	1.90435	1.47309	2.46187	6.90286e-07	2.18649	1.60823	2.97269
9	Glycosphingolipid biosynthesis - ganglio series	0.0355611	0.389057	0.147301	1.34379	-1.11031	2.00496	0.0394212	1.65394	1.02481	2.66929
52	Biosynthesis of amino acids	1.19422e-20	0.398517	2.57754e-16	2.08904	1.75373	2.48846	1.54297e-14	2.28386	1.85257	2.81556
9	Primary bile acid biosynthesis	0.00419035	0.403104	0.0295113	1.63685	1.05055	2.55037	0.00828058	2.04661	1.20406	3.47873
7	Synthesis and degradation of ketone bodies	0.000177012	0.443802	0.00226503	2.15557	1.31966	3.521	0.000968547	2.70285	1.5028	4.8612
12	Glycosphingolipid biosynthesis - globo and isoglobo series	0.000606183	0.44781	0.00027959	2.11474	1.41465	3.16131	0.0214138	1.75937	1.08764	2.84598
32	Steroid hormone biosynthesis	4.54166e-07	0.454473	2.06096e-05	1.75027	1.35367	2.26307	1.73189e-05	1.96551	1.44539	2.6728
57	Arrhythmogenic right ventricular cardiomyopathy (ARVC)	1.33422e-18	0.476265	6.9881e-15	1.8495	1.58572	2.15717	5.41288e-13	1.97601	1.64379	2.37538
63	Hypertrophic cardiomyopathy (HCM)	5.76277e-21	0.506845	6.05174e-17	1.87207	1.61777	2.16634	1.96539e-14	1.98484	1.66679	2.36359
13	Linoleic acid metabolism	0.0121788	0.549901	0.0475485	1.44743	1.00402	2.08667	0.0247223	1.65142	1.06617	2.55791
66	Dilated cardiomyopathy (DCM)	5.80627e-21	0.556442	4.22274e-17	1.89573	1.63461	2.19857	2.64584e-14	1.99814	1.67353	2.38572
14	Mannose type O-glycan biosynthesis	4.66006e-06	0.559884	4.1949e-06	2.34634	1.63615	3.36481	0.00100183	2.06708	1.34296	3.18163
27	Citrate cycle (TCA cycle)	1.31923e-13	0.575977	4.76734e-11	2.17343	1.72817	2.73341	1.39567e-09	2.34823	1.78503	3.08913
45	Basal cell carcinoma	1.77338e-24	0.585623	3.42083e-20	2.42265	2.01076	2.9189	1.62548e-16	2.57584	2.06115	3.21906
27	Retinol metabolism	5.22217e-05	0.591502	0.000560044	1.62861	1.23513	2.14745	0.000640133	1.78118	1.27948	2.4796
35	Bladder cancer	5.43291e-13	0.609506	1.33378e-10	1.8893	1.55791	2.29118	4.14727e-09	2.00502	1.59193	2.5253
10	Sulfur metabolism	7.50403e-08	0.62512	2.15518e-06	2.73292	1.81167	4.12261	8.77924e-06	3.08452	1.88627	5.04396
8	Riboflavin metabolism	0.00258933	0.631273	0.00204553	2.21096	1.33817	3.653	0.0344768	1.91231	1.04881	3.48675
5	Phosphonate and phosphinate metabolism	0.349619	0.653141	0.545356	1.14912	-1.36813	1.80659	0.342401	1.29852	-1.32313	2.231
9	Nitrogen metabolism	0.0324832	0.675985	0.0254082	1.67086	1.06562	2.61987	0.144512	1.49199	-1.14791	2.55527
8	Ubiquinone and other terpenoid-quinone biosynthesis	0.00284376	0.701439	0.0106109	1.73846	1.1385	2.65461	0.0119394	1.91691	1.1553	3.18061
13	Arginine biosynthesis	4.38648e-06	0.725272	4.61109e-05	1.92473	1.40735	2.63231	0.000172969	2.0567	1.41424	2.99103
3	D-Glutamine and D-glutamate metabolism	0.00162904	0.747321	0.00582535	2.31066	1.28003	4.1711	0.00871886	2.58972	1.27762	5.24933
16	One carbon pool by folate	6.68809e-06	0.757532	5.96216e-05	1.77294	1.34227	2.34179	0.000249142	1.8672	1.33851	2.60472
11	Selenocompound metabolism	0.00967617	0.798356	0.0239417	1.4916	1.05446	2.10997	0.0323298	1.5734	1.03911	2.38243
13	Ascorbate and aldarate metabolism	0.00114471	0.808652	0.00390349	1.75738	1.19926	2.57524	0.00798451	1.85819	1.17645	2.93499
19	Glycosphingolipid biosynthesis - lacto and neolacto series	0.00159791	0.81975	0.00213345	1.67187	1.20506	2.31952	0.0190051	1.59831	1.08034	2.36461
12	Nicotine addiction	0.0137018	0.821692	0.0306495	-1.64447	-2.58118	-1.04769	0.042355	-1.74831	-2.998	-1.01954
48	Lysine degradation	6.49858e-12	0.829205	3.64652e-10	1.58667	1.3743	1.83185	4.78496e-08	1.61663	1.36132	1.91982
9	Phenylalanine metabolism	0.0161863	0.85178	0.0332883	1.68528	1.04245	2.72453	0.0494604	1.77889	1.00137	3.16014
50	Insulin secretion	1.31603e-06	0.856665	1.10563e-05	1.44178	1.22512	1.69676	0.000115846	1.4676	1.20784	1.78323
12	Pantothenate and CoA biosynthesis	0.00272588	0.868621	0.0038974	1.73527	1.19453	2.52078	0.0242179	1.67186	1.06957	2.61331
8	Thiamine metabolism	0.00301361	0.873069	0.00760965	1.67468	1.14789	2.44324	0.0168077	1.73664	1.10532	2.72856
13	2-Oxocarboxylic acid metabolism	0.000735324	0.873525	0.00121384	1.69177	1.23156	2.32394	0.0106837	1.64101	1.12245	2.39913
19	Terpenoid backbone biosynthesis	1.54334e-05	0.883049	8.20524e-05	1.7135	1.31198	2.23791	0.000579233	1.75458	1.27485	2.41483
12	Proximal tubule bicarbonate reclamation	6.72966e-06	0.891503	3.87015e-05	2.21565	1.5207	3.22819	0.000341793	2.28527	1.45682	3.58485
10	Non-homologous end-joining	5.28732e-05	0.956973	0.000146691	1.98175	1.39539	2.81451	0.00174932	1.95928	1.28779	2.9809
