# Supplementary material for: Molecular Profiling and the Interaction of Somatic Mutations with Transcriptomic Profiles in Non-Melanoma Skin Cancer (NMSC) in a Population Exposed to Arsenic
Source: Cells. 2024 Jun 18;13(12):1056. doi: 10.3390/cells13121056 (PMC11201393; doi:10.3390/cells13121056)
Supplement: Supplementary file 1 [file cells-13-01056-s001.zip › Supplementary Table S13-TP53 mutation and dysregulated KEGG pathways in SCC.xlsx]

## Sheet:  Supplementary Table S13
#of genes	Pathway			Patients without TP53 mutations				Patients with TP53 mutations
		p-value	interaction p-value	p-value	Fold-Change	Fold Change	Fold Change	p-value	Fold-Change	Fold Change	Fold Change
		(Tissue)	(Tissue * TP53_MUT)			95% lower limit	95% upper limit			95% lower limit	95% upper limit
13	Allograft rejection	0.352354	9.44055e-08	2.72336e-05	3.11073	1.84307	5.25028	0.00469611	-2.13386	-3.60152	-1.26429
50	ECM-receptor interaction	0.192124	2.2157e-09	0.00354909	1.53635	1.15151	2.04981	1.06388e-06	-2.05703	-2.7445	-1.54177
50	Aminoacyl-tRNA biosynthesis	0.0192809	1.09925e-07	0.092069	1.23718	-1.03547	1.58489	1.81515e-07	-1.94064	-2.48607	-1.51488
88	Wnt signaling pathway	0.00270698	4.30185e-07	0.314127	1.11239	-1.10623	1.36885	2.80629e-08	-1.8039	-2.21979	-1.46593
47	Dilated cardiomyopathy (DCM)	0.702421	2.87185e-08	0.000871732	1.6499	1.22931	2.21439	9.43819e-05	-1.80024	-2.41617	-1.34133
49	Hypertrophic cardiomyopathy (HCM)	0.865408	2.65901e-09	6.10951e-05	1.80289	1.35265	2.40299	0.000174431	-1.73605	-2.3139	-1.30251
59	RNA degradation	0.419194	1.86686e-08	0.00227145	1.45708	1.14451	1.85501	1.94018e-05	-1.69517	-2.15812	-1.33152
40	Arrhythmogenic right ventricular cardiomyopathy (ARVC)	0.947848	5.09439e-07	0.00126382	1.65551	1.21927	2.24782	0.000891636	-1.68139	-2.28297	-1.23833
34	Viral myocarditis	0.164563	8.14828e-11	1.2527e-07	2.35836	1.72033	3.23301	0.00132845	-1.67829	-2.30073	-1.22425
18	Type I diabetes mellitus	0.0643155	1.39878e-08	3.69772e-07	3.07228	2.00578	4.70585	0.0191621	-1.66552	-2.5511	-1.08736
74	Gastric cancer	0.572222	2.938e-08	0.00146727	1.43143	1.14787	1.78504	5.4561e-05	-1.57684	-1.96637	-1.26448
81	Breast cancer	0.217157	2.02128e-07	0.0145028	1.29251	1.05225	1.58764	1.60799e-05	-1.57394	-1.93333	-1.28137
63	Small cell lung cancer	0.429661	3.15485e-11	8.54099e-07	1.81134	1.43111	2.29261	0.000188925	-1.5678	-1.98436	-1.23869
48	Cardiac muscle contraction	0.704664	1.3679e-07	0.000200299	1.70109	1.28653	2.24924	0.00165025	-1.56697	-2.0719	-1.1851
58	Bacterial invasion of epithelial cells	0.820834	6.57755e-10	2.71437e-05	1.62881	1.29775	2.04434	0.000115739	-1.56507	-1.96433	-1.24696
78	Dopaminergic synapse	0.722785	4.45835e-08	0.000996851	1.44195	1.15985	1.79267	0.000129124	-1.53101	-1.90339	-1.23148
88	Chemokine signaling pathway	0.596097	3.41112e-07	0.00357032	1.37165	1.10914	1.69629	0.000201751	-1.49689	-1.85117	-1.21041
61	Leukocyte transendothelial migration	0.204188	1.78332e-10	3.17897e-07	1.88428	1.47953	2.39976	0.00137655	-1.48476	-1.89094	-1.16583
75	Oocyte meiosis	0.702781	6.54227e-08	0.000142358	1.57004	1.24492	1.98006	0.00125192	-1.4658	-1.8486	-1.16226
60	Adherens junction	0.673994	7.97885e-08	0.000137811	1.5207	1.22644	1.88557	0.00149049	-1.41762	-1.75776	-1.1433
78	Adrenergic signaling in cardiomyocytes	0.486701	3.05977e-08	3.64454e-05	1.56521	1.26589	1.9353	0.00209315	-1.39578	-1.72581	-1.12887
78	Relaxin signaling pathway	0.371599	6.24965e-08	2.71873e-05	1.60634	1.28792	2.00348	0.0044581	-1.37818	-1.71891	-1.10499
92	Phagosome	0.00176838	4.12668e-16	2.0443e-14	2.22667	1.81631	2.72975	0.00329453	-1.35747	-1.66417	-1.1073
61	Chronic myeloid leukemia	0.122881	8.07325e-08	3.22558e-06	1.81171	1.41196	2.32464	0.020105	-1.34412	-1.72466	-1.04754
42	Antigen processing and presentation	0.0516588	2.57788e-07	1.44508e-06	2.10517	1.55782	2.84483	0.059531	-1.3357	-1.805	1.01172
73	Prostate cancer	0.127522	4.83915e-09	7.08473e-07	1.69613	1.37745	2.08853	0.0079081	-1.326	-1.63277	-1.07686
47	p53 signaling pathway	0.0258646	5.53103e-08	1.8522e-07	2.21549	1.64576	2.98246	0.0638802	-1.32448	-1.783	1.01638
75	mRNA surveillance pathway	0.148332	3.98081e-09	8.61086e-07	1.63383	1.34451	1.9854	0.00621231	-1.31292	-1.59544	-1.08043
88	Cell cycle	0.00299477	1.43065e-11	3.31593e-11	2.12117	1.70053	2.64585	0.0317342	-1.27409	-1.58924	-1.02143
89	Apoptosis	0.0678733	9.51851e-09	3.1803e-07	1.69465	1.38522	2.0732	0.0188297	-1.27338	-1.55783	-1.04087
73	Toxoplasmosis	0.00490747	4.67655e-10	6.71702e-10	2.07507	1.6479	2.61298	0.0543908	-1.25386	-1.57889	1.00428
93	Fluid shear stress and atherosclerosis	0.00812499	1.13617e-10	5.96456e-10	1.89156	1.5473	2.3124	0.0285917	-1.25157	-1.53002	-1.02379
53	Shigellosis	0.0245767	1.64639e-07	3.3852e-07	1.94886	1.51003	2.51522	0.0882489	-1.24838	-1.61117	1.03383
73	JAK-STAT signaling pathway	0.0209084	7.96578e-08	1.64992e-07	1.88868	1.48992	2.39416	0.0818851	-1.23429	-1.56463	1.02702
58	TGF-beta signaling pathway	0.0047958	4.40475e-08	1.30495e-08	2.14434	1.65103	2.78506	0.154524	-1.20905	-1.57031	1.07422
83	Measles	0.00267713	2.26174e-09	7.60954e-10	1.99369	1.60203	2.48112	0.107239	-1.19688	-1.48949	1.03978
89	Insulin signaling pathway	0.0179788	3.00216e-07	3.05882e-07	1.69493	1.38577	2.07307	0.125021	-1.17069	-1.43187	1.04477
85	Yersinia infection	0.00231504	3.2726e-09	7.89884e-10	1.85548	1.52499	2.2576	0.124293	-1.16625	-1.419	1.04327
45	Rheumatoid arthritis	0.000406893	4.52939e-07	2.86545e-09	2.65657	1.92956	3.65751	0.550609	-1.10217	-1.51744	1.24915
95	Cytokine-cytokine receptor interaction	7.80218e-05	1.85976e-08	3.15721e-11	2.31447	1.80885	2.96143	0.514077	-1.08548	-1.38891	1.17876
24	Base excision repair	0.0186343	5.14631e-07	0.132982	1.40793	-1.11019	2.20069	4.89716e-07	-3.1859	-4.97979	-2.03823
82	Signaling pathways regulating pluripotency of stem cells	0.403104	6.90624e-07	0.000113162	1.50212	1.22218	1.84618	0.00949058	-1.31397	-1.61494	-1.0691
62	Amoebiasis	0.0101374	7.36615e-07	2.46421e-07	1.98037	1.52944	2.56424	0.204464	-1.182	-1.53049	1.09545
73	AGE-RAGE signaling pathway in diabetic complications	0.00541937	9.83105e-07	1.26897e-07	1.94718	1.52218	2.49084	0.284678	-1.1438	-1.46315	1.11839
76	Osteoclast differentiation	0.000106157	1.017e-06	1.03289e-09	2.13089	1.67347	2.71333	0.819899	-1.02845	-1.30956	1.23811
15	Graft-versus-host disease	0.0789923	1.29475e-06	7.88443e-06	3.2363	1.94629	5.38135	0.063484	-1.61822	-2.69079	1.02755
78	Neurotrophin signaling pathway	0.0926374	1.35801e-06	1.01969e-05	1.58954	1.29447	1.95186	0.0621894	-1.21577	-1.49289	1.01002
54	Salmonella infection	1.24814e-05	1.46342e-06	1.35664e-10	2.27024	1.77123	2.90983	0.843705	1.02526	-1.25015	1.31411
99	Necroptosis	0.00403704	1.49797e-06	1.14067e-07	1.75081	1.42429	2.15218	0.346797	-1.10411	-1.35724	1.11334
60	Colorectal cancer	0.984967	1.7571e-06	0.00196639	1.42283	1.13837	1.77837	0.0017855	-1.42748	-1.78418	-1.14209
14	Autoimmune thyroid disease	0.74359	1.76054e-06	0.000729039	2.52864	1.48141	4.31617	0.00381527	-2.20851	-3.76974	-1.29386
57	Pancreatic cancer	0.0760574	1.96939e-06	9.26944e-06	1.71377	1.35167	2.17288	0.0802436	-1.23591	-1.567	1.02588
37	Nucleotide excision repair	0.036393	2.0526e-06	0.13154	1.29013	-1.07951	1.79676	3.08567e-06	-2.21002	-3.0779	-1.58686
79	Thyroid hormone signaling pathway	0.839888	2.20687e-06	0.00123554	1.38632	1.13732	1.68984	0.00345115	-1.34395	-1.6382	-1.10256
42	Protein digestion and absorption	0.604982	2.27415e-06	0.00052273	1.78698	1.28824	2.47879	0.00718811	-1.56711	-2.17381	-1.12974
33	Inflammatory bowel disease (IBD)	0.0236032	2.27929e-06	1.77094e-06	2.50917	1.7249	3.65002	0.171998	-1.2982	-1.88846	1.12053
62	Glucagon signaling pathway	0.991238	2.42385e-06	0.00210496	1.47995	1.15306	1.89952	0.00222532	-1.47681	-1.89549	-1.15061
85	Apelin signaling pathway	0.315273	2.43334e-06	0.000131031	1.55201	1.23941	1.94346	0.0213211	-1.30246	-1.63096	-1.04012
29	Hedgehog signaling pathway	0.169002	2.76129e-06	0.0435007	1.39525	1.0098	1.92783	4.33909e-05	-1.97008	-2.72208	-1.42583
76	TNF signaling pathway	1.339e-05	3.14444e-06	2.65621e-10	2.15601	1.70108	2.73261	0.773657	1.03537	-1.22414	1.31226
96	cAMP signaling pathway	0.011973	3.23615e-06	8.32763e-07	1.66368	1.35944	2.036	0.264796	-1.12172	-1.37276	1.091
77	AMPK signaling pathway	0.509155	3.92229e-06	0.000464395	1.44776	1.17717	1.78054	0.0124175	-1.30215	-1.60147	-1.05878
65	Th17 cell differentiation	0.0038104	4.87706e-06	2.51579e-07	1.93087	1.5052	2.47693	0.440257	-1.10297	-1.41489	1.16304
82	Cushing syndrome	0.160646	5.35408e-06	0.0583755	1.23868	-1.00762	1.54603	5.82225e-05	-1.57682	-1.96807	-1.26335
52	Toll-like receptor signaling pathway	0.00810657	5.93913e-06	7.71966e-07	2.08387	1.5596	2.78437	0.350079	-1.14805	-1.53398	1.16384
67	Insulin resistance	0.0743388	6.29766e-06	1.8219e-05	1.59063	1.28714	1.96569	0.113687	-1.18629	-1.466	1.04173
44	Leishmaniasis	0.0591782	1.01637e-05	1.74959e-05	2.17384	1.52734	3.09399	0.149508	-1.29619	-1.84485	1.09805
53	Glioma	0.792789	1.14007e-05	0.00226079	1.48567	1.15269	1.91485	0.00790545	-1.41079	-1.81834	-1.09459
86	cGMP-PKG signaling pathway	0.720967	1.19463e-05	0.00183121	1.40111	1.13351	1.73188	0.010035	-1.32117	-1.63307	-1.06884
58	Renal cell carcinoma	0.175573	1.38104e-05	0.000117708	1.5707	1.24886	1.97549	0.0719569	-1.23427	-1.55236	1.01899
76	Alcoholism	0.0928072	1.40643e-05	4.2213e-05	1.65672	1.30174	2.10849	0.12202	-1.2095	-1.53932	1.05225
51	Natural killer cell mediated cytotoxicity	0.0534071	1.42308e-05	1.85727e-05	1.84883	1.39678	2.44717	0.174721	-1.21417	-1.60711	1.09016
64	Chagas disease (American trypanosomiasis)	0.00103881	1.6456e-05	1.30393e-07	1.97628	1.53633	2.54222	0.760608	-1.03989	-1.33768	1.23702
89	FoxO signaling pathway	0.034034	1.67926e-05	1.07289e-05	1.57144	1.28552	1.92095	0.235793	-1.12912	-1.38026	1.08263
56	Glycerophospholipid metabolism	0.895033	2.64051e-05	0.00846563	1.4779	1.10521	1.97629	0.00461513	-1.52252	-2.03595	-1.13857
62	NF-kappa B signaling pathway	0.00576567	2.80404e-05	1.51279e-06	2.01101	1.51435	2.67055	0.532976	-1.09436	-1.45327	1.21346
20	Tryptophan metabolism	0.705886	2.91477e-05	0.014484	1.79246	1.12342	2.85996	0.00259768	-2.05482	-3.27856	-1.28785
71	C-type lectin receptor signaling pathway	0.00114426	3.73334e-05	2.75457e-07	1.9104	1.49391	2.44301	0.838243	-1.02593	-1.31195	1.24648
33	Vibrio cholerae infection	0.0399666	4.67091e-05	2.71301e-05	1.92348	1.41925	2.60683	0.274795	-1.18439	-1.60517	1.14428
63	Parathyroid hormone synthesis, secretion and action	0.918856	5.57321e-05	0.0110043	1.36797	1.07456	1.74148	0.00699691	-1.39432	-1.77503	-1.09527
58	Cell adhesion molecules (CAMs)	0.311081	5.98631e-05	0.000735922	1.65045	1.23442	2.2067	0.0656705	-1.31357	-1.75628	1.01786
53	Progesterone-mediated oocyte maturation	0.594551	6.35958e-05	0.0280275	1.36991	1.03459	1.8139	0.00267156	-1.53828	-2.03685	-1.16175
41	Endometrial cancer	0.643309	7.0458e-05	0.0253891	1.33911	1.03673	1.72969	0.00332428	-1.46804	-1.89623	-1.13655
39	Longevity regulating pathway - multiple species	0.517934	7.43538e-05	0.00216667	1.56328	1.1755	2.07897	0.0367586	-1.35503	-1.80203	-1.01891
41	Lysine degradation	0.949053	9.09182e-05	0.0125	1.39009	1.07368	1.79973	0.00947584	-1.40799	-1.82292	-1.08751
55	Th1 and Th2 cell differentiation	0.121721	0.000106299	0.000223941	1.67016	1.27263	2.19186	0.178802	-1.20489	-1.58126	1.08921
37	Notch signaling pathway	0.219336	0.000106703	0.111789	1.27229	-1.05773	1.71218	0.000564085	-1.68843	-2.27219	-1.25465
41	Proteasome	0.0138727	0.000107954	1.21717e-05	1.82081	1.39371	2.37879	0.517047	-1.09229	-1.42702	1.19606
74	Ribosome biogenesis in eukaryotes	0.391777	0.000113397	0.0015922	1.41411	1.14067	1.7531	0.0631722	-1.22592	-1.51979	1.01126
46	Acute myeloid leukemia	0.12167	0.000116441	0.000237238	1.65584	1.26626	2.16527	0.183156	-1.1997	-1.5688	1.08998
79	Estrogen signaling pathway	0.967643	0.000134427	0.0120215	1.32363	1.06359	1.64724	0.0142875	-1.31455	-1.63593	-1.0563
79	Platelet activation	0.22681	0.000135442	0.00068446	1.45348	1.17159	1.80318	0.118423	-1.18734	-1.47301	1.04485
43	Pertussis	0.000595503	0.000152381	4.36231e-07	2.42637	1.72394	3.41501	0.877654	1.02718	-1.37022	1.44571
29	Mineral absorption	0.951017	0.000160812	0.0122994	1.67349	1.11872	2.50337	0.0159241	-1.6417	-2.45582	-1.09747
47	Central carbon metabolism in cancer	0.0480054	0.000167927	8.11624e-05	1.7868	1.33993	2.3827	0.345017	-1.14862	-1.53169	1.16096
68	Carbon metabolism	0.258445	0.000173165	0.00097888	1.52822	1.18799	1.96589	0.113644	-1.22536	-1.57629	1.04981
31	Vasopressin-regulated water reabsorption	0.949354	0.000188424	0.0131935	1.45275	1.08155	1.95134	0.0171955	-1.43179	-1.92319	-1.06595
13	Other types of O-glycan biosynthesis	0.708088	0.000194327	0.00661545	2.25022	1.25557	4.03282	0.0311563	-1.90027	-3.40563	-1.0603
63	T cell receptor signaling pathway	0.00290326	0.00022807	3.34744e-06	1.81978	1.41498	2.3404	0.897998	-1.01658	-1.30741	1.26511
23	Circadian rhythm	0.594161	0.000240357	0.0465742	1.46695	1.00585	2.13941	0.00520892	-1.71429	-2.50014	-1.17545
50	Epithelial cell signaling in Helicobacter pylori infection	0.0229458	0.000287479	4.564e-05	1.79474	1.35601	2.37543	0.530155	-1.09386	-1.44777	1.20998
45	Non-small cell lung cancer	0.836801	0.000289915	0.0119914	1.39641	1.07637	1.81161	0.0277848	-1.33952	-1.73781	-1.03252
30	Basal cell carcinoma	0.0232252	0.000295199	0.5285	1.12545	-1.2838	1.62611	4.8119e-05	-2.1534	-3.11134	-1.4904
41	Melanoma	0.431481	0.000302963	0.079608	1.29024	-1.03061	1.71568	0.00323561	-1.5353	-2.04155	-1.15459
32	Bladder cancer	0.0036519	0.000338865	6.16783e-06	2.30781	1.60955	3.30901	0.906192	-1.02187	-1.46518	1.40314
34	Amphetamine addiction	0.762878	0.000388494	0.0375633	1.46355	1.02221	2.09545	0.0112079	-1.59174	-2.27898	-1.11175
67	Endocrine resistance	0.330108	0.000420378	0.00244671	1.43902	1.1374	1.82064	0.120698	-1.20466	-1.52411	1.05025
22	Cocaine addiction	0.479017	0.000421065	0.0780477	1.52219	-1.0485	2.42942	0.00465098	-1.96724	-3.13973	-1.2326
64	Phosphatidylinositol signaling system	0.492918	0.000440289	0.0778844	1.2477	-1.02505	1.59576	0.00505451	-1.42221	-1.81895	-1.112
57	PD-L1 expression and PD-1 checkpoint pathway in cancer	0.0201526	0.000483999	5.66714e-05	1.66984	1.30184	2.14186	0.617003	-1.06553	-1.36673	1.20379
54	Mitophagy - animal	0.335444	0.000546934	0.00291928	1.49269	1.1469	1.94273	0.129748	-1.22585	-1.59544	1.06171
86	Sphingolipid signaling pathway	0.0628496	0.000562519	0.000261108	1.47852	1.1989	1.82336	0.409059	-1.09228	-1.34703	1.12905
80	Lysosome	0.0379482	0.000655019	0.000152398	1.50812	1.21965	1.86483	0.525517	-1.07115	-1.3245	1.15439
91	Retrograde endocannabinoid signaling	0.0103162	0.000659049	0.794771	1.03	-1.21323	1.28712	3.21784e-05	-1.60567	-2.0065	-1.28491
24	RNA polymerase	0.599375	0.000793682	0.0739891	1.48025	-1.03892	2.2764	0.0098676	-1.76373	-2.71236	-1.14688
30	Basal transcription factors	0.630243	0.000874204	0.0717783	1.39872	-1.03025	2.01559	0.0114382	-1.60306	-2.31006	-1.11244
60	Longevity regulating pathway	0.788741	0.00090473	0.0183058	1.31249	1.04719	1.64501	0.0508494	-1.2523	-1.56957	1.00083
18	Glyoxylate and dicarboxylate metabolism	0.736878	0.000934102	0.015967	1.90784	1.1289	3.22426	0.0570305	-1.66434	-2.81273	1.01542
38	Hematopoietic cell lineage	0.178116	0.000967403	0.00155742	1.76833	1.24307	2.51554	0.261461	-1.22357	-1.74059	1.16263
89	Oxytocin signaling pathway	0.496211	0.0011328	0.00852208	1.3271	1.07491	1.63846	0.110271	-1.18732	-1.46588	1.03984
44	B cell receptor signaling pathway	0.175899	0.00119191	0.00174248	1.57548	1.18586	2.09311	0.280937	-1.16903	-1.55312	1.13646
73	Growth hormone synthesis, secretion and action	0.70507	0.00124914	0.0171456	1.2945	1.04701	1.6005	0.0704768	-1.21629	-1.5038	1.01651
31	Fanconi anemia pathway	0.085427	0.00125224	0.000680631	1.95185	1.32855	2.86756	0.428499	-1.1679	-1.71583	1.25794
32	N-Glycan biosynthesis	0.383615	0.00128689	0.00592129	1.73442	1.17239	2.56587	0.151976	-1.33117	-1.96931	1.11134
32	Arginine and proline metabolism	0.242923	0.00157629	0.00330579	1.86472	1.23139	2.8238	0.242495	-1.28047	-1.93906	1.18263
14	Glycosylphosphatidylinositol (GPI)-anchor biosynthesis	0.872986	0.00158266	0.0292369	1.87738	1.06619	3.30574	0.0524242	-1.75046	-3.08226	1.00592
46	Peroxisome	0.68901	0.00158686	0.0803272	1.32961	-1.03507	1.82984	0.0184819	-1.46817	-2.02054	-1.06681
47	Platinum drug resistance	0.143819	0.00161772	0.348296	1.13638	-1.14973	1.48473	0.00160104	-1.53906	-2.01084	-1.17797
84	Calcium signaling pathway	0.57324	0.00165183	0.106216	1.21009	-1.04155	1.52515	0.0134688	-1.3389	-1.6875	-1.06231
92	Phospholipase D signaling pathway	0.77036	0.00167918	0.0690053	1.23135	-1.01635	1.541	0.0237048	-1.29554	-1.62134	-1.0352
38	Legionellosis	0.194809	0.00173093	0.00254854	1.69773	1.20451	2.39293	0.292886	-1.20205	-1.69427	1.17256
12	Mannose type O-glycan biosynthesis	0.327473	0.00175606	0.00552919	2.65152	1.33501	5.26631	0.192846	-1.57606	-3.13029	1.26019
21	SNARE interactions in vesicular transport	0.485085	0.00184806	0.0106665	1.61261	1.11809	2.32585	0.134049	-1.32275	-1.90779	1.09037
9	Phenylalanine metabolism	0.705909	0.00189155	0.0207344	2.68901	1.16486	6.20741	0.0804777	-2.10703	-4.86395	1.09559
47	Aldosterone synthesis and secretion	0.0594301	0.00198864	0.564904	1.08425	-1.21506	1.42841	0.00058946	-1.62308	-2.13828	-1.23201
20	Malaria	0.175371	0.00209519	0.002501	2.29015	1.34061	3.91223	0.329663	-1.30456	-2.22856	1.30947
39	Adipocytokine signaling pathway	0.281648	0.00245805	0.00537731	1.56344	1.14179	2.1408	0.249852	-1.20247	-1.64653	1.13873
21	Alanine, aspartate and glutamate metabolism	0.108771	0.00257733	0.00152544	2.10012	1.32953	3.31734	0.45706	-1.18904	-1.8782	1.32846
19	Hippo signaling pathway - multiple species	0.531498	0.00267435	0.015231	1.6739	1.10478	2.5362	0.138504	-1.36852	-2.0735	1.10715
76	HIF-1 signaling pathway	0.0077815	0.00272994	7.34926e-05	1.55477	1.25052	1.93305	0.936178	1.00893	-1.23229	1.2544
18	Terpenoid backbone biosynthesis	0.173682	0.00278861	0.00297069	1.98386	1.26438	3.11274	0.360239	-1.2335	-1.9354	1.27202
39	Systemic lupus erythematosus	0.0607598	0.00285787	0.000786715	1.95096	1.32189	2.8794	0.60848	-1.10697	-1.63376	1.33327
24	DNA replication	0.295223	0.00305714	0.257303	1.29137	-1.20597	2.01112	0.00658289	-1.85009	-2.88124	-1.18797
56	Melanogenesis	0.0595586	0.00323345	0.631507	1.06697	-1.22174	1.39085	0.000834981	-1.57236	-2.04966	-1.20621
38	Cytosolic DNA-sensing pathway	0.00560744	0.00355028	6.61931e-05	2.03169	1.43612	2.87426	0.829207	1.03887	-1.36177	1.46971
28	Various types of N-glycan biosynthesis	0.35099	0.00400166	0.00997385	1.71523	1.13842	2.58431	0.244609	-1.27518	-1.92129	1.18154
8	Non-homologous end-joining	0.691853	0.00420396	0.0302499	2.06044	1.07235	3.95896	0.115702	-1.68719	-3.2418	1.13883
7	Asthma	0.356508	0.00468152	0.0112447	3.10713	1.29836	7.43575	0.247861	-1.66902	-3.99418	1.43385
14	Intestinal immune network for IgA production	0.17509	0.00469825	0.00423256	2.48663	1.33517	4.63112	0.416111	-1.29345	-2.40893	1.43988
25	Thyroid cancer	0.429511	0.00493457	0.0152842	1.50688	1.08224	2.09813	0.2191	-1.23037	-1.71313	1.13167
19	Protein export	0.561385	0.00511692	0.023801	1.68143	1.07188	2.63761	0.166987	-1.37309	-2.15394	1.14244
36	Viral protein interaction with cytokine and cytokine receptor	0.229741	0.00579431	0.00687877	1.72385	1.16195	2.55747	0.378627	-1.19365	-1.77087	1.2429
47	Prolactin signaling pathway	0.365622	0.00654971	0.0141926	1.4477	1.07729	1.94547	0.280703	-1.1765	-1.58102	1.14223
37	Biosynthesis of amino acids	0.0174834	0.00732858	0.000398417	1.93851	1.34526	2.79338	0.946262	1.01263	-1.42303	1.45919
19	Citrate cycle (TCA cycle)	0.60722	0.00736448	0.0330133	1.62156	1.03996	2.52841	0.175709	-1.35866	-2.11849	1.14764
59	Purine metabolism	0.0608855	0.007497	0.00158658	1.61486	1.19987	2.17338	0.756247	-1.04813	-1.41064	1.28406
24	Pyruvate metabolism	0.195994	0.00805094	0.458906	1.17233	-1.3001	1.7868	0.00692616	-1.78897	-2.72664	-1.17375
30	Ferroptosis	0.731609	0.00953555	0.15432	1.31228	-1.10787	1.90786	0.0518199	-1.44958	-2.10747	1.00294
50	Gap junction	0.881486	0.00983838	0.0734848	1.29765	-1.02512	1.72621	0.117961	-1.25552	-1.67017	1.05952
48	Circadian entrainment	0.134608	0.0101358	0.594693	1.08627	-1.24902	1.47383	0.00503643	-1.54813	-2.10046	-1.14104
34	Valine, leucine and isoleucine degradation	0.826064	0.0109929	0.0689243	1.38225	-1.02549	1.9593	0.137422	-1.30247	-1.84622	1.0883
34	Glycolysis / Gluconeogenesis	0.970006	0.0113698	0.0943121	1.3837	-1.05741	2.02456	0.10609	-1.36843	-2.00222	1.06921
22	Propanoate metabolism	0.889144	0.0119609	0.126399	1.36622	-1.09245	2.03911	0.08192	-1.4266	-2.12924	1.04621
30	Drug metabolism - other enzymes	0.648832	0.0125381	0.0491205	1.55451	1.00171	2.41239	0.201708	-1.3311	-2.06568	1.16585
13	Butanoate metabolism	0.389718	0.0125418	0.0230058	1.96079	1.09805	3.5014	0.33027	-1.33274	-2.37989	1.33987
65	ErbB signaling pathway	0.279377	0.012854	0.0148215	1.37085	1.06376	1.7666	0.427899	-1.10797	-1.42782	1.16311
21	Antifolate resistance	0.00449988	0.0134404	0.000176267	2.5314	1.56249	4.10115	0.574224	1.14801	-1.41123	1.85991
3	Taurine and hypotaurine metabolism	0.894136	0.0139936	0.0862752	2.23725	-1.12554	5.63366	0.128684	-2.0367	-5.12865	1.23637
39	RIG-I-like receptor signaling pathway	0.0201499	0.0140803	0.000792578	1.81222	1.28152	2.56268	0.86125	1.03135	-1.37114	1.45844
25	Homologous recombination	0.700402	0.0148974	0.0609194	1.48265	-1.01828	2.23842	0.196836	-1.31125	-1.97965	1.15138
70	Choline metabolism in cancer	0.831564	0.0157242	0.0836768	1.22623	-1.02755	1.54506	0.159585	-1.18034	-1.48723	1.0675
17	Tyrosine metabolism	0.527617	0.015916	0.276096	1.40415	-1.3133	2.58937	0.0408068	-1.89428	-3.4932	-1.02722
6	Ubiquinone and other terpenoid-quinone biosynthesis	0.637669	0.0169526	0.228068	1.75228	-1.42704	4.38172	0.0559151	-2.44394	-6.11124	1.02317
31	Cortisol synthesis and secretion	0.00655453	0.016957	0.601856	-1.10415	-1.60288	1.31474	0.000307351	-1.99123	-2.89063	-1.37168
59	EGFR tyrosine kinase inhibitor resistance	0.522899	0.0170664	0.287713	1.13768	-1.11509	1.44327	0.0419508	-1.28009	-1.62394	-1.00904
59	Fc gamma R-mediated phagocytosis	0.385807	0.0171244	0.0273461	1.3276	1.03223	1.70749	0.374206	-1.12078	-1.44149	1.14755
58	IL-17 signaling pathway	2.16372e-11	0.0174997	3.48628e-11	2.62471	1.97746	3.48381	0.000333233	1.68089	1.26639	2.23107
50	Serotonergic synapse	0.59003	0.0190219	0.265543	1.19638	-1.14629	1.64069	0.0533635	-1.3652	-1.87222	1.00453
27	Cysteine and methionine metabolism	0.00197211	0.0192346	0.000112661	2.18719	1.47306	3.24753	0.400048	1.18469	-1.25332	1.75902
17	Mismatch repair	0.0310954	0.019621	0.899949	-1.03383	-1.73906	1.6271	0.00166809	-2.31117	-3.88773	-1.37394
9	Glycosaminoglycan degradation	0.140355	0.0216102	0.00925278	2.71444	1.28342	5.74108	0.706964	-1.15369	-2.44007	1.83326
44	Inositol phosphate metabolism	0.305384	0.0222942	0.480921	1.11735	-1.21881	1.52165	0.0236994	-1.42839	-1.94523	-1.04887
31	Amyotrophic lateral sclerosis (ALS)	0.96168	0.0297946	0.147656	1.32918	-1.10617	1.95429	0.169158	-1.31023	-1.92643	1.12217
19	Bile secretion	0.879212	0.0313332	0.129909	1.49439	-1.12601	2.51462	0.199123	-1.4056	-2.36521	1.19714
34	Endocrine and other factor-regulated calcium reabsorption	0.0701133	0.0339969	0.998558	-1.0003	-1.38369	1.38286	0.00595501	-1.57756	-2.1822	-1.14045
28	Fatty acid degradation	0.319409	0.0340802	0.535461	1.13558	-1.31731	1.69874	0.0330495	-1.54978	-2.31834	-1.03601
11	Other glycan degradation	0.633227	0.0368754	0.0857225	1.83329	-1.08967	3.66231	0.318991	-1.42012	-2.83694	1.4067
41	Long-term potentiation	0.254064	0.0372898	0.627758	1.07622	-1.25077	1.44869	0.0265531	-1.39996	-1.88448	-1.04002
23	Regulation of lipolysis in adipocytes	0.294208	0.0388752	0.586031	1.11786	-1.33682	1.67049	0.0326185	-1.54976	-2.31592	-1.03707
15	Collecting duct acid secretion	0.402908	0.0436094	0.0518341	1.66547	-1.00409	2.78512	0.498675	-1.19365	-1.99611	1.40098
8	Pantothenate and CoA biosynthesis	0.777583	0.0448657	0.274557	1.55564	-1.42469	3.44775	0.128713	-1.85046	-4.10117	1.1977
13	Glycine, serine and threonine metabolism	0.17992	0.0499482	0.0221635	2.15328	1.11704	4.1508	0.799073	-1.08865	-2.09855	1.77069
38	VEGF signaling pathway	0.40543	0.0503317	0.0571075	1.39132	-1.01005	1.95522	0.523319	-1.11704	-1.56977	1.25806
35	Morphine addiction	0.627107	0.0530071	0.37497	1.19828	-1.24501	1.78768	0.104096	-1.39319	-2.07845	1.07083
40	Fatty acid metabolism	0.0606771	0.0545681	0.857097	-1.03	-1.4214	1.33981	0.00754393	-1.55193	-2.14166	-1.12459
41	Long-term depression	0.946704	0.061035	0.243841	1.20281	-1.13441	1.6412	0.205144	-1.22234	-1.66785	1.11628
5	Phosphonate and phosphinate metabolism	0.00473598	0.0618618	0.333381	-1.63353	-4.4467	1.66642	0.000893129	-5.62841	-15.3213	-2.06764
14	Primary immunodeficiency	0.00447281	0.0620141	0.000779819	3.27692	1.647	6.51987	0.335681	1.40085	-1.42031	2.78717
50	Cholinergic synapse	0.211773	0.0637084	0.799741	1.03499	-1.26056	1.35031	0.0313773	-1.33923	-1.74724	-1.02649
26	Autophagy - other	0.606406	0.0638326	0.110777	1.4074	-1.08169	2.14258	0.416676	-1.18994	-1.81153	1.27937
28	Chemical carcinogenesis	0.0905394	0.0649439	0.928235	-1.02158	-1.62714	1.55911	0.0130562	-1.80415	-2.87359	-1.13272
27	Metabolism of xenobiotics by cytochrome P450	0.195194	0.0653433	0.832677	1.05565	-1.56693	1.74618	0.0293019	-1.7504	-2.8954	-1.0582
12	Starch and sucrose metabolism	0.763004	0.0733244	0.163765	1.51556	-1.18595	2.72404	0.349534	-1.32184	-2.37586	1.35976
35	Glycerolipid metabolism	0.140521	0.0736228	0.0225895	1.5321	1.06195	2.2104	0.96823	-1.00747	-1.4535	1.43203
33	Renin secretion	0.0687575	0.0744302	0.819991	-1.04136	-1.47713	1.36211	0.0111023	-1.57358	-2.23205	-1.10936
7	Glycosaminoglycan biosynthesis - keratan sulfate	0.0787187	0.0758288	0.0132568	3.1095	1.27163	7.60361	0.851985	1.08824	-2.24701	2.66106
12	Pentose phosphate pathway	0.312361	0.0812538	0.0577766	1.83467	-1.02037	3.43457	0.714951	-1.12345	-2.10314	1.66633
3	Phenylalanine, tyrosine and tryptophan biosynthesis	0.0268505	0.086327	0.00583704	4.81871	1.60319	14.4836	0.554121	1.38736	-2.1665	4.16999
13	Histidine metabolism	0.0613823	0.0869848	0.753214	-1.11104	-2.1468	1.73913	0.0115157	-2.34229	-4.52587	-1.21221
22	Prion diseases	0.536768	0.0894337	0.116001	1.46717	-1.09969	2.36717	0.526372	-1.16689	-1.88269	1.38268
25	Olfactory transduction	0.00213344	0.0900886	0.000605344	2.04642	1.36119	3.0766	0.213129	1.29526	-1.16069	1.94731
37	Thyroid hormone synthesis	0.640052	0.0902374	0.45666	1.12662	-1.21534	1.54259	0.145623	-1.26261	-1.72879	1.08444
36	PPAR signaling pathway	0.87344	0.090506	0.222451	1.2309	-1.13457	1.71902	0.328112	-1.18115	-1.64954	1.18236
24	Pyrimidine metabolism	0.0495538	0.102843	0.0108122	1.93883	1.16604	3.2238	0.661983	1.11987	-1.48477	1.86206
35	Salivary secretion	0.0218214	0.105101	0.48671	-1.12994	-1.59486	1.24915	0.00521763	-1.63528	-2.30814	-1.15857
63	GnRH signaling pathway	0.845253	0.110443	0.236235	1.1593	-1.10175	1.48073	0.374749	-1.11713	-1.42686	1.14334
31	Glutathione metabolism	0.160616	0.110605	0.035636	1.52814	1.02898	2.26945	0.974444	1.00648	-1.47555	1.49472
39	GABAergic synapse	0.0724474	0.112628	0.73546	-1.0635	-1.52056	1.34441	0.0166583	-1.54802	-2.21333	-1.0827
11	Mucin type O-glycan biosynthesis	0.193165	0.114154	0.0443317	1.97348	1.01753	3.8275	0.971318	-1.01217	-1.96309	1.91615
12	2-Oxocarboxylic acid metabolism	0.678847	0.115486	0.181359	1.48083	-1.20237	2.63663	0.478669	-1.231	-2.19181	1.44639
18	Ovarian steroidogenesis	0.799807	0.122796	0.418174	1.24367	-1.36476	2.11091	0.232187	-1.37985	-2.34205	1.23007
41	Synaptic vesicle cycle	0.673412	0.131487	0.193805	1.24828	-1.11957	1.74451	0.510186	-1.11891	-1.56371	1.24902
25	Drug metabolism - cytochrome P450	0.178923	0.140133	0.947951	-1.0171	-1.69393	1.63744	0.0479105	-1.67338	-2.78692	-1.00476
36	Staphylococcus aureus infection	1.75712e-05	0.140213	2.44463e-05	2.56165	1.65828	3.95716	0.0200648	1.67559	1.08469	2.5884
17	Retinol metabolism	0.264541	0.140603	0.914039	1.0349	-1.80446	1.93261	0.0713611	-1.776	-3.31657	1.05148
32	Complement and coagulation cascades	0.00945844	0.145727	0.00355734	1.98755	1.25338	3.15177	0.300978	1.27515	-1.24358	2.02207
11	Galactose metabolism	0.0442784	0.151958	0.0141762	2.36329	1.19058	4.69111	0.544967	1.23484	-1.60749	2.45115
33	GnRH secretion	0.116284	0.158672	0.778878	-1.04978	-1.47428	1.33777	0.0350319	-1.44096	-2.02364	-1.02606
3	Lipoic acid metabolism	0.466935	0.177878	0.744451	1.27804	-3.50018	5.71714	0.154564	-2.94459	-13.1723	1.51918
26	Amino sugar and nucleotide sugar metabolism	0.00040036	0.184086	0.000383879	2.0616	1.38508	3.06854	0.0652517	1.45356	-1.02399	2.16352
15	Glycosphingolipid biosynthesis - lacto and neolacto series	0.0649524	0.192187	0.024678	2.09173	1.09936	3.97992	0.575081	1.20138	-1.58376	2.28585
3	D-Glutamine and D-glutamate metabolism	0.0416789	0.192746	0.469114	-1.43416	-3.8588	1.87611	0.0177104	-3.34217	-8.99257	-1.24215
67	Vascular smooth muscle contraction	0.578584	0.195011	0.675605	1.05536	-1.21976	1.35855	0.20643	-1.17671	-1.51476	1.09397
10	Fatty acid biosynthesis	0.0692777	0.195761	0.584811	-1.18455	-2.18039	1.55392	0.0267088	-1.99503	-3.67224	-1.08385
9	Linoleic acid metabolism	0.228174	0.198714	0.0805762	-2.09535	-4.8082	1.09514	0.933931	-1.03557	-2.37633	2.21589
13	Steroid biosynthesis	0.0708733	0.207724	0.0287044	1.87183	1.06791	3.28094	0.575702	1.1732	-1.49403	2.05638
14	Apoptosis - multiple species	0.791952	0.235527	0.56882	1.16831	-1.46397	1.99824	0.331749	-1.30359	-2.22963	1.31204
8	Glycosphingolipid biosynthesis - globo and isoglobo series	0.127267	0.236342	0.693365	1.19535	-2.04113	2.91648	0.0543994	2.39941	-1.01686	5.85424
40	Pancreatic secretion	0.00579893	0.238291	0.18097	-1.24678	-1.72273	1.10825	0.00420274	-1.60458	-2.21711	-1.16127
7	Sulfur metabolism	0.00660742	0.240497	0.00483934	3.31748	1.44908	7.59492	0.184929	1.74757	-1.31003	4.00083
16	Steroid hormone biosynthesis	0.0105274	0.242789	0.231716	-1.4603	-2.71911	1.27509	0.00693765	-2.35974	-4.39387	-1.2673
21	Type II diabetes mellitus	0.326818	0.24775	0.134873	1.42772	-1.11753	2.27797	0.996742	-1.00097	-1.59708	1.59398
8	Glycosphingolipid biosynthesis - ganglio series	0.350221	0.260568	0.984284	1.00787	-2.17514	2.20953	0.150251	-1.77644	-3.89444	1.23408
17	African trypanosomiasis	0.563342	0.278444	0.791751	1.07745	-1.61707	1.87725	0.253199	-1.3814	-2.40682	1.26126
18	Carbohydrate digestion and absorption	0.322172	0.284082	0.953622	-1.01375	-1.60835	1.56501	0.147795	-1.40557	-2.22998	1.12875
30	Sphingolipid metabolism	0.0952254	0.29355	0.0511972	1.42478	-1.00185	2.03375	0.555885	1.1127	-1.28284	1.58828
4	Riboflavin metabolism	0.97132	0.295574	0.479399	1.60779	-2.35059	6.07626	0.513893	-1.54989	-5.85743	2.4384
56	Glutamatergic synapse	0.00211726	0.304192	0.0938853	-1.28848	-1.73338	1.04409	0.00266275	-1.5764	-2.12071	-1.17179
10	Arginine biosynthesis	0.670384	0.308617	0.735734	1.11439	-1.68786	2.09608	0.324996	-1.37185	-2.58036	1.37109
24	ABC transporters	0.687311	0.352519	0.363113	1.22754	-1.26805	1.91078	0.766284	-1.06928	-1.66442	1.45574
17	Fructose and mannose metabolism	0.0352931	0.375334	0.0296327	1.79983	1.06017	3.05553	0.30286	1.32006	-1.28606	2.24104
10	Proximal tubule bicarbonate reclamation	0.820004	0.380573	0.691899	1.15091	-1.74667	2.31363	0.457998	-1.30129	-2.61592	1.54483
9	Glycosaminoglycan biosynthesis - heparan sulfate / heparin	0.0897598	0.392549	0.0653451	2.00188	-1.04554	4.19003	0.459253	1.32005	-1.58558	2.76293
50	Inflammatory mediator regulation of TRP channels	0.68165	0.394929	0.387536	1.13772	-1.17804	1.52487	0.810354	-1.03648	-1.38917	1.29312
13	Porphyrin and chlorophyll metabolism	0.998616	0.399167	0.583274	1.20728	-1.62713	2.3716	0.585085	-1.20619	-2.36945	1.6286
12	Phototransduction	0.608805	0.411894	0.886052	1.04991	-1.85884	2.04901	0.35677	-1.36813	-2.67006	1.42648
20	beta-Alanine metabolism	0.173826	0.418021	0.609934	-1.13864	-1.87702	1.44777	0.118902	-1.4879	-2.45277	1.10793
22	Aldosterone-regulated sodium reabsorption	0.0684108	0.419699	0.387087	-1.19284	-1.78001	1.25099	0.0562527	-1.47675	-2.20366	1.01049
20	Biosynthesis of unsaturated fatty acids	0.132463	0.466352	0.500772	-1.17939	-1.90845	1.37204	0.105974	-1.48687	-2.40601	1.0883
8	Glycosaminoglycan biosynthesis - chondroitin sulfate / dermatan sulfate	0.373608	0.470855	0.252705	1.63804	-1.42673	3.82815	0.834049	1.09442	-2.13542	2.55769
6	Vitamin digestion and absorption	0.302504	0.495342	0.220446	-2.03831	-6.40191	1.54088	0.73138	-1.22012	-3.83214	2.57417
12	alpha-Linolenic acid metabolism	0.394425	0.499248	0.277563	-1.44441	-2.81004	1.34689	0.833814	-1.07355	-2.08855	1.81218
18	Fatty acid elongation	0.31097	0.534142	0.712946	-1.10378	-1.87029	1.53512	0.240442	-1.37071	-2.32258	1.23618
24	Cholesterol metabolism	0.238796	0.56077	0.202864	1.32193	-1.16293	2.03222	0.603513	1.12047	-1.37202	1.72251
38	Fc epsilon RI signaling pathway	0.187913	0.573335	0.171589	1.23096	-1.0945	1.65844	0.524172	1.1016	-1.22302	1.48416
9	Pentose and glucuronate interconversions	0.713304	0.582019	0.938068	1.03464	-2.29187	2.45339	0.524394	-1.322	-3.13479	1.79369
14	One carbon pool by folate	0.00373239	0.586823	0.0104436	1.95654	1.17195	3.2664	0.0622889	1.62795	-1.02551	2.71782
10	Renin-angiotensin system	0.221582	0.590804	0.201171	1.50958	-1.24774	2.84341	0.56024	1.20609	-1.56173	2.27175
6	Sulfur relay system	0.606675	0.610095	0.951465	1.03248	-2.73286	2.91327	0.470149	1.46181	-1.93022	4.12469
38	Gastric acid secretion	0.524595	0.611429	0.877206	-1.02751	-1.45031	1.37369	0.415811	-1.15366	-1.62837	1.22348
13	Taste transduction	0.0072145	0.626136	0.0181765	-2.4707	-5.22701	-1.16785	0.0823872	-1.94175	-4.10795	1.08953
35	Insulin secretion	0.000130876	0.644132	0.0088207	-1.55126	-2.15398	-1.11719	0.00131249	-1.71488	-2.38118	-1.23502
12	Fat digestion and absorption	0.892886	0.660441	0.698377	-1.1372	-2.18424	1.68899	0.855073	1.06247	-1.80779	2.0407
20	Nicotinate and nicotinamide metabolism	0.988949	0.71438	0.804113	1.07135	-1.61115	1.84927	0.820461	-1.0651	-1.83847	1.62061
5	Synthesis and degradation of ketone bodies	0.303904	0.762857	0.556562	1.26422	-1.73989	2.78078	0.328156	1.47773	-1.4885	3.25042
6	Primary bile acid biosynthesis	0.0785479	0.786296	0.242899	-1.72477	-4.3257	1.45411	0.129561	-2.03176	-5.09564	1.2344
7	Thiamine metabolism	0.769684	0.788198	0.691331	1.19481	-2.0264	2.89285	0.961345	1.02196	-2.36915	2.47433
9	Folate biosynthesis	0.00893618	0.82785	0.0327053	2.52748	1.08016	5.91408	0.0631771	2.23768	-1.04568	5.23597
30	Arachidonic acid metabolism	0.753625	0.832777	0.707057	-1.09696	-1.77876	1.47819	0.918904	-1.02539	-1.66269	1.58138
9	Nicotine addiction	0.0826206	0.862051	0.225948	-1.82808	-4.86886	1.45693	0.151346	-2.045	-5.44661	1.30239
6	Nitrogen metabolism	0.751281	0.919243	0.860757	1.07613	-2.12294	2.45849	0.758886	1.13701	-2.00927	2.59758
24	Ether lipid metabolism	0.202892	0.93224	0.305694	-1.28221	-2.06455	1.25576	0.36066	-1.24835	-2.01002	1.28982
4	Vitamin B6 metabolism	0.681767	0.932995	0.79675	1.19299	-3.26116	4.64136	0.713939	1.28558	-3.02629	5.00157
9	Ascorbate and aldarate metabolism	0.249947	0.991393	0.377229	-1.40326	-2.98592	1.51635	0.384816	-1.39575	-2.96994	1.52451
67	Neuroactive ligand-receptor interaction	0.619375	0.994264	0.701993	1.06354	-1.28935	1.4584	0.708924	1.06194	-1.29129	1.45621
8	Selenocompound metabolism	0.230821	0.998272	0.360738	1.3735	-1.44241	2.72113	0.362211	1.37216	-1.44382	2.71848
