# Supplementary material for: Molecular Profiling and the Interaction of Somatic Mutations with Transcriptomic Profiles in Non-Melanoma Skin Cancer (NMSC) in a Population Exposed to Arsenic
Source: Cells. 2024 Jun 18;13(12):1056. doi: 10.3390/cells13121056 (PMC11201393; doi:10.3390/cells13121056)
Supplement: Supplementary file 1 [file cells-13-01056-s001.zip › Supplementary Table S1-Patient Characteristics.xlsx]

## Sheet: Supplementary Table S1
Supplemental Table S1. Characteristics of the patients
Characteristics	Category	BCC Tissue Group	SCC Tissue Group	Healthy Skin Tissue Group
Gender	Male	18	4	11
	Female	8	2	5
Age (years)	Mean (SD)	46.35 (±10.14)	40.17 (±12.81)	43.50 (±7.71)
	Age ≤38	6	2	4
	Age >38	20	4	12
BMI	Mean (SD)	18.63 (±2.85)	19.44 (±3.25)	19.86 (±3.56)
	BMI ≤18	11	2	5
	BMI >18	15	4	11
UACR (ug/gm creatinine): Baseline	UACR Baseline ≤192	9	2	5
	UACR Baseline >192	17	3	11
UACR (ug/gm creatinine): 2 year	UACR_2yr ≤192	11	2	5
	UACR_2yr >192	15	3	10
UACR (ug/gm creatinine): 4 year	UACR_4yr ≤192	14	3	5
	UACR_4yr >192	11	3	10
UACR (ug/gm creatinine): 6 year	UACR_6yr ≤192	13	4	2
	UACR_6yr >192	12	1	12
*UACR: Urinary Arsenic Creatinine Ratio
