# Supplementary material for: Molecular Profiling and the Interaction of Somatic Mutations with Transcriptomic Profiles in Non-Melanoma Skin Cancer (NMSC) in a Population Exposed to Arsenic
Source: Cells. 2024 Jun 18;13(12):1056. doi: 10.3390/cells13121056 (PMC11201393; doi:10.3390/cells13121056)
Supplement: Supplementary file 1 [file cells-13-01056-s001.zip › Supplementary Table S3_ANOVA_BCC vs HealthyFC3FDR0.05.xlsx]

## Sheet: Supplementary Table S3
Gene Symbol	p-value(BCC vs. Healthy)	Fold-Change(BCC vs. Healthy)	Fold-Change(BCC vs. Healthy) (Description)	Fold Change(BCC vs. Healthy) 95% lower limit	Fold Change(BCC vs. Healthy) 95% upper limit
CHGA	8.82689e-08	97.0673	BCC up vs Healthy	23.496	401.007
MPPED1	5.34846e-07	42.1729	BCC up vs Healthy	11.8615	149.943
CHCHD7	7.90513e-07	4.55042	BCC up vs Healthy	2.69377	7.68676
LGR5	1.087e-06	39.3874	BCC up vs Healthy	10.8115	143.492
ABI3BP	1.92472e-06	12.4438	BCC up vs Healthy	4.98143	31.0853
IRS4	3.26893e-06	39.287	BCC up vs Healthy	9.94805	155.153
LEF1	5.7885e-06	13.6164	BCC up vs Healthy	4.95787	37.3964
RP11-368P15.3	5.85102e-06	22.9711	BCC up vs Healthy	6.82659	77.2961
DUSP10	8.96349e-06	21.2982	BCC up vs Healthy	6.31847	71.7919
PALM	9.26569e-06	21.9126	BCC up vs Healthy	6.41161	74.8896
DIO2	9.38215e-06	4.89181	BCC up vs Healthy	2.59885	9.20782
VCAN	1.04358e-05	11.2229	BCC up vs Healthy	4.2557	29.5964
RGCC	1.05603e-05	27.3915	BCC up vs Healthy	7.2552	103.415
LRRCC1	1.13604e-05	3.38248	BCC up vs Healthy	2.06949	5.52849
SOX4	1.27571e-05	3.32526	BCC up vs Healthy	2.04128	5.41686
SETBP1	1.29733e-05	3.00436	BCC up vs Healthy	1.92098	4.69873
DCP1B	1.33247e-05	23.9861	BCC up vs Healthy	6.57643	87.4839
RP11-157G21.2	1.50745e-05	14.3632	BCC up vs Healthy	4.81132	42.8784
NNMT	1.62475e-05	27.5299	BCC up vs Healthy	7.01457	108.046
TGS1	1.7019e-05	3.16075	BCC up vs Healthy	1.96359	5.08779
SPON2	1.81676e-05	9.16377	BCC up vs Healthy	3.65112	22.9997
PROCR	1.81945e-05	20.2441	BCC up vs Healthy	5.80239	70.6304
LPL	1.88528e-05	20.1653	BCC up vs Healthy	5.77252	70.4443
BNC2	1.95129e-05	4.66456	BCC up vs Healthy	2.45297	8.87012
SYNJ1	2.11531e-05	11.7344	BCC up vs Healthy	4.17615	32.9721
TM4SF1	2.11884e-05	9.24072	BCC up vs Healthy	3.63501	23.4912
PTCH1	2.41764e-05	3.98695	BCC up vs Healthy	2.22033	7.15921
MMP11	2.45413e-05	27.6238	BCC up vs Healthy	6.77092	112.699
MEX3A	3.24597e-05	7.5795	BCC up vs Healthy	3.16154	18.1711
RP11-433O3.1	3.30707e-05	29.5382	BCC up vs Healthy	6.83618	127.631
TUBA1A	3.46904e-05	4.4504	BCC up vs Healthy	2.32925	8.5032
NXN	3.49059e-05	3.41062	BCC up vs Healthy	2.00294	5.80762
TMCO3	3.58352e-05	17.1297	BCC up vs Healthy	4.98351	58.8795
PYCR2	3.66349e-05	25.7246	BCC up vs Healthy	6.25825	105.741
ALCAM	4.00618e-05	3.80636	BCC up vs Healthy	2.11966	6.83524
RP11-74M13.4	4.3088e-05	-16.3333	BCC down vs Healthy	-55.8531	-4.7764
MARCKSL1	4.44932e-05	22.5223	BCC up vs Healthy	5.70014	88.9901
SCAMP5	4.49406e-05	16.8357	BCC up vs Healthy	4.84041	58.5575
VASH2	4.66e-05	16.8365	BCC up vs Healthy	4.82525	58.7469
HDGFRP3	4.97665e-05	18.6585	BCC up vs Healthy	5.07916	68.5426
KRT17	4.98922e-05	7.30431	BCC up vs Healthy	3.01667	17.6861
DCLRE1A	5.06805e-05	16.4303	BCC up vs Healthy	4.72526	57.1303
ATP5F1	5.22731e-05	6.56709	BCC up vs Healthy	2.83578	15.208
RP11-366L20.2	5.26502e-05	19.2642	BCC up vs Healthy	5.14308	72.1574
BASP1	5.57129e-05	3.33252	BCC up vs Healthy	1.94295	5.71587
DSC2	5.83109e-05	5.57524	BCC up vs Healthy	2.57452	12.0734
IGF2BP2	5.92947e-05	3.55814	BCC up vs Healthy	2.00938	6.30064
FBN3	5.94251e-05	31.3481	BCC up vs Healthy	6.64522	147.881
CSPG4	6.25578e-05	15.6118	BCC up vs Healthy	4.50912	54.052
CCDC152	6.34453e-05	8.14178	BCC up vs Healthy	3.15296	21.0243
IGF2BP1	6.36538e-05	-14.3374	BCC down vs Healthy	-47.8378	-4.29705
SOBP	6.5045e-05	9.864	BCC up vs Healthy	3.49579	27.8331
TMEM176B	6.57787e-05	19.5129	BCC up vs Healthy	5.07074	75.0884
RP11-301G23.1	6.66529e-05	20.1415	BCC up vs Healthy	5.15266	78.7322
ACAA2	6.75605e-05	23.3919	BCC up vs Healthy	5.5834	98.0012
SHOX2	7.16359e-05	9.70119	BCC up vs Healthy	3.4392	27.3649
COA7	7.27356e-05	12.7428	BCC up vs Healthy	3.98366	40.7609
RUNX1T1	7.31956e-05	6.33168	BCC up vs Healthy	2.72362	14.7194
ITFG3	7.41617e-05	3.54011	BCC up vs Healthy	1.98528	6.31263
GRM5	7.46612e-05	-11.9136	BCC down vs Healthy	-37.0348	-3.83244
PLAG1	7.47339e-05	16.2361	BCC up vs Healthy	4.53247	58.1609
SKIV2L	7.57349e-05	13.8628	BCC up vs Healthy	4.15541	46.2476
HMGN1P38	8.00661e-05	5.95161	BCC up vs Healthy	2.6195	13.5223
CTB-167B5.2	8.02455e-05	16.8692	BCC up vs Healthy	4.59628	61.9133
VPS37D	8.14733e-05	12.1969	BCC up vs Healthy	3.85317	38.6086
OSCP1	8.25859e-05	18.3574	BCC up vs Healthy	4.79728	70.2472
C1QTNF1	8.40301e-05	20.7237	BCC up vs Healthy	5.11201	84.0125
ACADL	8.40733e-05	-20.4806	BCC down vs Healthy	-82.5801	-5.07937
GJB6	8.57675e-05	7.16672	BCC up vs Healthy	2.88257	17.8181
PTCH2	8.58796e-05	28.2628	BCC up vs Healthy	6.02616	132.553
RAB28	9.15928e-05	17.1789	BCC up vs Healthy	4.58232	64.4029
CASC14	9.57016e-05	20.9188	BCC up vs Healthy	5.06832	86.3395
LTBP1	9.8247e-05	5.58048	BCC up vs Healthy	2.49958	12.4588
ALYREF	0.000100886	15.2964	BCC up vs Healthy	4.2669	54.8362
LITAF	0.000101162	5.59769	BCC up vs Healthy	2.49926	12.5373
TMEM104	0.000105154	16.3471	BCC up vs Healthy	4.40235	60.7009
NUDCD1	0.000109547	13.6135	BCC up vs Healthy	3.97997	46.565
SLCO2A1	0.000110137	18.574	BCC up vs Healthy	4.68834	73.5856
SH3BP4	0.000113269	6.3063	BCC up vs Healthy	2.64321	15.0459
RP4-765C7.2	0.000115174	21.8273	BCC up vs Healthy	5.0809	93.7688
RP11-5N11.5	0.000115619	19.0951	BCC up vs Healthy	4.73307	77.037
FMO2	0.000126241	8.636	BCC up vs Healthy	3.09402	24.1047
AC005013.1	0.000133937	8.36287	BCC up vs Healthy	3.02835	23.0943
AC187652.1	0.000134245	11.8554	BCC up vs Healthy	3.63234	38.6943
GALNT15	0.000136442	12.0198	BCC up vs Healthy	3.65307	39.5493
EDN1	0.00013708	6.78628	BCC up vs Healthy	2.71119	16.9865
CREB5	0.000138377	4.24353	BCC up vs Healthy	2.12195	8.48632
RP11-73E6.2	0.000140892	-9.22247	BCC down vs Healthy	-26.7998	-3.17367
TBX1	0.00015032	14.6073	BCC up vs Healthy	4.00458	53.2821
RAC3	0.000150608	12.5454	BCC up vs Healthy	3.70072	42.529
RP3-512B11.3	0.000152671	15.2721	BCC up vs Healthy	4.09133	57.0073
C1QA	0.000152749	23.5355	BCC up vs Healthy	5.11576	108.277
COA3	0.000155191	15.2266	BCC up vs Healthy	4.07815	56.8519
RP11-384C21.9	0.000155376	-12.2013	BCC down vs Healthy	-40.9313	-3.63711
TGFB2	0.000158119	10.4201	BCC up vs Healthy	3.34739	32.437
STMN1	0.000163826	4.31253	BCC up vs Healthy	2.12002	8.77252
GLI2	0.000164638	12.5032	BCC up vs Healthy	3.66279	42.6803
UBAC2	0.00016886	8.8697	BCC up vs Healthy	3.06376	25.6781
SOX18	0.000172659	21.7932	BCC up vs Healthy	4.84595	98.0083
IFT88	0.000178153	6.47832	BCC up vs Healthy	2.59764	16.1564
RP11-496I9.1	0.000180577	19.4059	BCC up vs Healthy	4.5429	82.8966
RN7SL776P	0.000186882	-12.2772	BCC down vs Healthy	-42.0541	-3.58418
FSCN1	0.000188569	9.46273	BCC up vs Healthy	3.13677	28.5463
SLC7A2	0.000190561	6.52317	BCC up vs Healthy	2.59397	16.4041
RBP1	0.000192346	12.7808	BCC up vs Healthy	3.64773	44.781
TMEM217	0.000194568	-12.6721	BCC down vs Healthy	-44.2647	-3.62776
LRIG3	0.000195499	6.64854	BCC up vs Healthy	2.61418	16.9089
PELI2	0.000195846	6.58712	BCC up vs Healthy	2.60156	16.6785
TRIL	0.000196512	12.5074	BCC up vs Healthy	3.60018	43.4522
ARPC1B	0.000196941	5.17269	BCC up vs Healthy	2.30055	11.6306
CAV1	0.000198631	3.38136	BCC up vs Healthy	1.85376	6.16777
GPX8	0.000198732	10.9627	BCC up vs Healthy	3.36382	35.7277
INPP4A	0.000198988	6.70389	BCC up vs Healthy	2.6217	17.1424
ADAM23	0.000205242	14.4323	BCC up vs Healthy	3.85339	54.0539
PNMA1	0.000211783	15.6415	BCC up vs Healthy	3.99946	61.1727
MGAT5	0.00021304	4.82063	BCC up vs Healthy	2.20887	10.5205
IRX1	0.000222464	18.1363	BCC up vs Healthy	4.2845	76.7712
UST	0.000222984	13.2476	BCC up vs Healthy	3.6585	47.9701
