# Supplementary material for: Molecular Profiling and the Interaction of Somatic Mutations with Transcriptomic Profiles in Non-Melanoma Skin Cancer (NMSC) in a Population Exposed to Arsenic
Source: Cells. 2024 Jun 18;13(12):1056. doi: 10.3390/cells13121056 (PMC11201393; doi:10.3390/cells13121056)
Supplement: Supplementary file 1 [file cells-13-01056-s001.zip › Supplementary Table S4_GSEA_combined_p0.05_by NES.xlsx]

## Sheet: Supplementary Table S4
Gene Set	Gene Set Description	Number of Markers	ES	NES	p-value	FDR	Description
kegg_pathway_183	Pertussis	71	0.529382	1.87786	0	0.123288	BCC up vs Healthy
kegg_pathway_296	Basal cell carcinoma	59	0.50184	1.84906	0	0.143836	BCC up vs Healthy
kegg_pathway_177	Glycosaminoglycan biosynthesis - heparan sulfate / heparin	21	0.569956	1.82092	0	0.10274	BCC up vs Healthy
kegg_pathway_31	TGF-beta signaling pathway	87	0.507687	1.7882	0	0.133562	BCC up vs Healthy
kegg_pathway_325	Type I diabetes mellitus	37	0.557734	1.7664	0.02	0.123288	BCC up vs Healthy
kegg_pathway_238	Viral myocarditis	56	0.54583	1.74407	0.02	0.140411	BCC up vs Healthy
kegg_pathway_153	Th17 cell differentiation	100	0.480905	1.74072	0	0.120352	BCC up vs Healthy
kegg_pathway_158	Prostate cancer	96	0.512912	1.74038	0.0204082	0.107877	BCC up vs Healthy
kegg_pathway_113	Melanogenesis	95	0.462081	1.7264	0	0.109589	BCC up vs Healthy
kegg_pathway_138	Vibrio cholerae infection	49	0.547166	1.7216	0	0.100685	BCC up vs Healthy
kegg_pathway_37	Protein digestion and absorption	83	0.441793	1.71471	0	0.104608	BCC up vs Healthy
kegg_pathway_205	Longevity regulating pathway - multiple species	61	0.50835	1.70436	0	0.106164	BCC up vs Healthy
kegg_pathway_192	Hedgehog signaling pathway	47	0.539025	1.6993	0	0.10432	BCC up vs Healthy
kegg_pathway_51	Systemic lupus erythematosus	96	0.466859	1.6969	0.0196078	0.0983366	BCC up vs Healthy
kegg_pathway_201	IL-17 signaling pathway	85	0.496069	1.69222	0.0196078	0.0958904	BCC up vs Healthy
kegg_pathway_207	Th1 and Th2 cell differentiation	86	0.47859	1.68243	0	0.098887	BCC up vs Healthy
kegg_pathway_170	Antigen processing and presentation	59	0.551116	1.68094	0.0185185	0.0942788	BCC up vs Healthy
kegg_pathway_188	Adherens junction	71	0.535946	1.67702	0	0.0924658	BCC up vs Healthy
kegg_pathway_124	Chronic myeloid leukemia	76	0.516394	1.6753	0	0.0897621	BCC up vs Healthy
kegg_pathway_248	Endocrine resistance	94	0.463127	1.67425	0.0196078	0.0873288	BCC up vs Healthy
kegg_pathway_29	Notch signaling pathway	51	0.552532	1.66901	0	0.0900196	BCC up vs Healthy
kegg_pathway_244	AGE-RAGE signaling pathway in diabetic complications	99	0.485405	1.65703	0	0.0952677	BCC up vs Healthy
kegg_pathway_262	Staphylococcus aureus infection	83	0.44395	1.65566	0	0.0911257	BCC up vs Healthy
kegg_pathway_129	Prion diseases	34	0.522622	1.65456	0.0196078	0.0881849	BCC up vs Healthy
kegg_pathway_22	PD-L1 expression and PD-1 checkpoint pathway in cancer	87	0.475356	1.64722	0.04	0.0936986	BCC up vs Healthy
kegg_pathway_282	Amoebiasis	95	0.463766	1.6432	0	0.0940464	BCC up vs Healthy
kegg_pathway_294	T cell receptor signaling pathway	100	0.456203	1.63857	0.0188679	0.0951294	BCC up vs Healthy
kegg_pathway_182	Dilated cardiomyopathy (DCM)	91	0.466367	1.62961	0	0.0968689	BCC up vs Healthy
kegg_pathway_295	Legionellosis	55	0.491088	1.62846	0.0222222	0.0942371	BCC up vs Healthy
kegg_pathway_335	Arrhythmogenic right ventricular cardiomyopathy (ARVC)	74	0.468541	1.62733	0	0.0917808	BCC up vs Healthy
kegg_pathway_278	Pantothenate and CoA biosynthesis	20	0.527065	1.62548	0.0192308	0.0908087	BCC up vs Healthy
kegg_pathway_292	Central carbon metabolism in cancer	64	0.511805	1.62467	0.0238095	0.088613	BCC up vs Healthy
kegg_pathway_39	Natural killer cell mediated cytotoxicity	98	0.446957	1.62408	0	0.0871731	BCC up vs Healthy
kegg_pathway_155	Pyrimidine metabolism	55	0.477165	1.62365	0.0188679	0.0852135	BCC up vs Healthy
kegg_pathway_30	Mineral absorption	50	0.457366	1.62301	0	0.0827789	BCC up vs Healthy
kegg_pathway_88	Hematopoietic cell lineage	86	0.427482	1.61953	0.0192308	0.0839041	BCC up vs Healthy
kegg_pathway_277	Thyroid cancer	35	0.535255	1.61873	0	0.0833025	BCC up vs Healthy
kegg_pathway_309	Glioma	73	0.491004	1.61492	0	0.0848955	BCC up vs Healthy
kegg_pathway_211	Colorectal cancer	86	0.473425	1.61356	0.02	0.0837724	BCC up vs Healthy
kegg_pathway_306	Hypertrophic cardiomyopathy (HCM)	86	0.469046	1.6064	0	0.0893836	BCC up vs Healthy
kegg_pathway_168	Progesterone-mediated oocyte maturation	90	0.462659	1.60444	0	0.0882058	BCC up vs Healthy
kegg_pathway_225	Malaria	47	0.448232	1.60413	0.0408163	0.0861057	BCC up vs Healthy
kegg_pathway_291	Glucagon signaling pathway	98	0.448075	1.59547	0.02	0.0922268	BCC up vs Healthy
kegg_pathway_12	p53 signaling pathway	73	0.48999	1.58459	0.0212766	0.0985367	BCC up vs Healthy
kegg_pathway_71	ECM-receptor interaction	85	0.462594	1.57981	0	0.0982728	BCC up vs Healthy
kegg_pathway_26	Acute myeloid leukemia	61	0.486315	1.5751	0.0204082	0.0992422	BCC up vs Healthy
kegg_pathway_286	Leishmaniasis	70	0.472855	1.57363	0.0217391	0.0980308	BCC up vs Healthy
kegg_pathway_24	Glycosaminoglycan biosynthesis - chondroitin sulfate / dermatan sulfate	20	0.546273	1.56346	0.0434783	0.105205	BCC up vs Healthy
kegg_pathway_256	Valine, leucine and isoleucine degradation	48	0.49261	1.54748	0.0196078	0.113014	BCC up vs Healthy
kegg_pathway_87	Apoptosis - multiple species	31	0.472137	1.5471	0.0416667	0.111269	BCC up vs Healthy
kegg_pathway_84	Chagas disease (American trypanosomiasis)	98	0.415635	1.54374	0.0416667	0.111179	BCC up vs Healthy
kegg_pathway_328	Long-term depression	57	0.436002	1.54316	0	0.109589	BCC up vs Healthy
kegg_pathway_317	Gap junction	84	0.420685	1.54031	0	0.111242	BCC up vs Healthy
kegg_pathway_265	NF-kappa B signaling pathway	98	0.45068	1.5384	0.0208333	0.110402	BCC up vs Healthy
kegg_pathway_154	Melanoma	67	0.453087	1.53615	0.0212766	0.111301	BCC up vs Healthy
kegg_pathway_46	B cell receptor signaling pathway	77	0.456117	1.53305	0	0.113182	BCC up vs Healthy
kegg_pathway_174	Viral protein interaction with cytokine and cytokine receptor	89	0.413845	1.52498	0.0357143	0.116866	BCC up vs Healthy
kegg_pathway_196	Protein export	23	0.570394	1.52392	0.0425532	0.117281	BCC up vs Healthy
kegg_pathway_73	Biosynthesis of amino acids	70	0.433392	1.51703	0.0434783	0.118151	BCC up vs Healthy
kegg_pathway_304	Autophagy - other	31	0.551959	1.50308	0	0.131328	BCC up vs Healthy
kegg_pathway_279	Nicotinate and nicotinamide metabolism	35	0.44656	1.50155	0.0465116	0.131507	BCC up vs Healthy
kegg_pathway_6	Pyruvate metabolism	38	0.487966	1.50104	0.0434783	0.130233	BCC up vs Healthy
kegg_pathway_63	Pentose phosphate pathway	27	0.50216	1.49775	0.0408163	0.130888	BCC up vs Healthy
kegg_pathway_266	Galactose metabolism	27	0.491106	1.48972	0.0408163	0.136438	BCC up vs Healthy
kegg_pathway_93	Basal transcription factors	44	0.466775	1.48637	0.0208333	0.136364	BCC up vs Healthy
kegg_pathway_109	Toll-like receptor signaling pathway	85	0.426855	1.48159	0.0416667	0.136553	BCC up vs Healthy
kegg_pathway_171	Bladder cancer	41	0.468574	1.48036	0.0465116	0.137414	BCC up vs Healthy
kegg_pathway_118	Renin secretion	64	0.403018	1.47846	0	0.137494	BCC up vs Healthy
kegg_pathway_33	Regulation of lipolysis in adipocytes	52	0.426097	1.47027	0	0.14334	BCC up vs Healthy
kegg_pathway_334	Arginine and proline metabolism	47	0.447846	1.47023	0.0425532	0.141634	BCC up vs Healthy
kegg_pathway_90	Small cell lung cancer	90	0.451385	1.4616	0.0408163	0.145986	BCC up vs Healthy
kegg_pathway_220	Synthesis and degradation of ketone bodies	10	0.587558	1.45493	0.0465116	0.146606	BCC up vs Healthy
kegg_pathway_121	Non-small cell lung cancer	65	0.469699	1.45268	0.0454545	0.144739	BCC up vs Healthy
kegg_pathway_144	Arginine biosynthesis	19	0.524612	1.45259	0.04	0.143166	BCC up vs Healthy
kegg_pathway_23	Cysteine and methionine metabolism	48	0.402358	1.44594	0.0217391	0.145782	BCC up vs Healthy
kegg_pathway_336	Thyroid hormone synthesis	69	0.399954	1.43863	0.0227273	0.148817	BCC up vs Healthy
kegg_pathway_272	Fc gamma R-mediated phagocytosis	91	0.424015	1.42836	0.0212766	0.158139	BCC up vs Healthy
kegg_pathway_148	Inflammatory bowel disease (IBD)	56	0.39976	1.34033	0.0444444	0.221008	BCC up vs Healthy
