# Supplementary material for: Molecular Profiling and the Interaction of Somatic Mutations with Transcriptomic Profiles in Non-Melanoma Skin Cancer (NMSC) in a Population Exposed to Arsenic
Source: Cells. 2024 Jun 18;13(12):1056. doi: 10.3390/cells13121056 (PMC11201393; doi:10.3390/cells13121056)
Supplement: Supplementary file 1 [file cells-13-01056-s001.zip › Supplementary Table S5-Gene interaction with NOTCH1.xlsx]

## Sheet: Supplementary Table S5 
		Patients without NOTCH1 mutation			Patients with NOTCH1 mutations
Gene Symbol	Interaction	Fold change	Fold Change	Fold Change	Fold change	Fold Change	Fold Change
	p		95% lower limit	95% upper limit		95% lower limit	95% upper limit
CHGA	0.805684	103.68	22.3569	480.815	81.1678	10.4601	629.844
MPPED1	0.994546	42.1038	10.6677	166.178	42.3608	6.77087	265.023
CHCHD7	0.922665	4.50688	2.55544	7.9485	4.67074	2.18925	9.96498
LGR5	0.714002	36.0176	8.90987	145.599	50.2098	7.77304	324.329
ABI3BP	0.995379	12.4563	4.62435	33.5528	12.4101	3.30399	46.6132
IRS4	0.264118	52.3706	12.1292	226.123	18.0053	2.55262	127.003
LEF1	0.370183	16.1422	5.47008	47.6356	8.57977	2.02215	36.4032
RP11-368P15.3	0.0577986	15.0185	4.28847	52.5958	72.7971	13.6504	388.224
DUSP10	0.815067	20.1851	5.42315	75.1296	24.6388	4.25912	142.535
PALM	0.972408	21.7374	5.74832	82.2001	22.3955	3.79022	132.33
DIO2	0.681224	5.13765	2.59484	10.1723	4.2822	1.71977	10.6626
VCAN	0.793731	10.6982	3.74891	30.5293	12.7805	3.15017	51.8516
RGCC	0.924794	26.7502	6.3522	112.65	29.2109	4.28182	199.279
LRRCC1	0.667811	3.25054	1.91235	5.52516	3.76823	1.85543	7.653
SOX4	0.758048	3.23221	1.90726	5.47758	3.59155	1.77551	7.26509
SETBP1	0.988787	3.00793	1.85373	4.88078	2.99469	1.56889	5.71626
DCP1B	0.323293	18.8691	4.73333	75.2206	46.0053	7.25607	291.685
RP11-157G21.2	0.995081	14.3449	4.39138	46.8593	14.413	2.96588	70.0409
NNMT	0.370797	21.8735	5.05675	94.6161	51.3951	7.26867	363.404
TGS1	0.240983	2.84706	1.7163	4.72281	4.19756	2.13521	8.25189
SPON2	0.711953	8.59448	3.18001	23.2279	10.9064	2.89072	41.1486
PROCR	0.994995	20.2142	5.22731	78.1689	20.3257	3.3387	123.741
LPL	0.482627	23.7922	6.19747	91.3384	12.8719	2.13498	77.6056
BNC2	0.298805	5.28712	2.66271	10.4982	3.31994	1.32824	8.29819
SYNJ1	0.831516	12.2318	4.0008	37.397	10.4839	2.3568	46.6359
TM4SF1	0.945621	9.13028	3.32619	25.0624	9.54725	2.47852	36.7759
PTCH1	0.757508	4.12536	2.19101	7.76744	3.63424	1.56093	8.4614
MMP11	0.930396	26.9902	5.89327	123.611	29.4194	3.85514	224.506
MEX3A	0.706876	8.06484	3.13574	20.742	6.40436	1.81369	22.6146
RP11-433O3.1	0.433355	23.8057	4.94582	114.584	53.0546	6.50567	432.667
TUBA1A	0.5173	4.11238	2.04838	8.25615	5.51459	2.17403	13.9882
NXN	0.347852	3.10504	1.75677	5.48807	4.40032	2.05653	9.41528
TMCO3	0.729303	15.8023	4.16155	60.0045	21.3223	3.58867	126.687
PYCR2	0.58025	22.199	4.83642	101.893	38.3797	5.01448	293.749
ALCAM	0.401848	3.47076	1.85245	6.50284	4.89005	2.11417	11.3106
RP11-74M13.4	0.493951	-19.137	-71.8313	-5.09839	-10.6251	-62.1615	-1.81612
MARCKSL1	0.424059	18.3173	4.19118	80.0548	39.4662	5.50525	282.927
SCAMP5	0.144461	23.6293	6.36074	87.7797	6.70872	1.16267	38.71
VASH2	0.55196	14.6352	3.80777	56.2507	24.6278	4.07845	148.715
HDGFRP3	0.596085	21.2501	5.22366	86.4466	13.1087	2.01232	85.3927
KRT17	0.328746	6.21086	2.41321	15.9849	11.3433	3.20939	40.0919
DCLRE1A	0.204629	12.226	3.26297	45.8098	36.6482	6.27898	213.903
ATP5F1	0.34232	5.6536	2.30245	13.8822	9.86126	2.97092	32.7321
RP11-366L20.2	0.894473	18.6372	4.46445	77.8023	21.0747	3.12541	142.107
BASP1	0.870444	3.27758	1.82826	5.87583	3.48631	1.59877	7.60232
DSC2	0.714761	5.28583	2.29374	12.181	6.44318	2.11288	19.6484
IGF2BP2	0.865994	3.62355	1.95271	6.72403	3.38651	1.48308	7.73286
FBN3	0.896249	32.5692	6.07846	174.511	28.2595	3.00286	265.946
CSPG4	0.982284	15.5306	4.04969	59.5603	15.8341	2.62995	95.3323
CCDC152	0.942996	8.2468	2.95386	23.024	7.86344	1.99572	30.9831
IGF2BP1	0.969779	-14.4616	-53.2838	-3.92499	-14.0057	-79.9331	-2.45404
SOBP	0.907858	10.0903	3.28387	31.0043	9.27505	2.07117	41.5353
TMEM176B	0.677038	17.5517	4.09548	75.2202	26.0128	3.7248	181.664
RP11-301G23.1	0.778449	21.6544	4.959	94.5582	16.5469	2.31081	118.486
ACAA2	0.959916	23.7123	5.03036	111.775	22.5439	2.84257	178.792
SHOX2	0.39872	11.4367	3.76129	34.7749	6.2061	1.4054	27.4055
COA7	0.237898	9.85533	2.86357	33.9183	25.5951	4.91231	133.36
RUNX1T1	0.900434	6.45919	2.59251	16.093	5.99811	1.77226	20.3003
ITFG3	0.194899	3.07727	1.66785	5.67774	5.17824	2.28515	11.7341
GRM5	0.734305	-12.8116	-43.6449	-3.76076	-9.78079	-50.2715	-1.90295
PLAG1	0.940601	15.9471	4.00819	63.4477	17.0474	2.6958	107.802
SKIV2L	0.373715	11.3336	3.1177	41.2001	23.9504	4.27266	134.254
HMGN1P38	0.215527	4.92108	2.06018	11.7548	9.97156	3.11689	31.901
CTB-167B5.2	0.269645	12.89	3.22598	51.5042	35.0139	5.50543	222.685
VPS37D	0.85492	11.7211	3.36948	40.7729	13.5883	2.57097	71.8178
OSCP1	0.779396	17.0995	4.00701	72.9707	22.258	3.20535	154.56
C1QTNF1	0.756132	19.0907	4.20453	86.6819	25.8952	3.43263	195.349
ACADL	0.488366	-24.5679	-110.075	-5.48339	-12.4982	-92.6211	-1.68648
GJB6	0.504396	6.3911	2.39849	17.03	9.78007	2.6417	36.2076
PTCH2	0.913448	29.1741	5.4786	155.355	25.9303	2.77822	242.019
RAB28	0.384483	13.8407	3.35787	57.0499	30.8811	4.65807	204.728
CASC14	0.274026	15.6417	3.45295	70.8565	46.0489	6.12319	346.307
LTBP1	0.965181	5.54363	2.32423	13.2224	5.68172	1.77947	18.1413
ALYREF	0.167791	11.0119	2.86005	42.3986	37.3243	6.16661	225.911
LITAF	0.36671	4.88204	2.05854	11.5783	8.11442	2.56078	25.7124
TMEM104	0.775596	15.2325	3.68766	62.9201	19.8009	2.97828	131.645
NUDCD1	0.575654	11.9565	3.17602	45.0114	19.3627	3.29661	113.727
SLCO2A1	0.00829696	9.63257	2.46945	37.5737	110.388	17.9237	679.858
SH3BP4	0.763373	6.00216	2.3445	15.3661	7.21179	2.05494	25.3098
RP4-765C7.2	0.908894	21.1502	4.36762	102.419	23.7764	2.89206	195.472
RP11-5N11.5	0.157166	27.5896	6.33734	120.112	7.03253	-1.01411	50.1543
FMO2	0.718016	8.05238	2.6561	24.4121	10.4423	2.37406	45.9304
AC005013.1	0.0886942	6.06882	2.10505	17.4963	19.9674	4.85495	82.1219
AC187652.1	0.558986	13.5054	3.77517	48.3147	8.32361	1.51703	45.6698
GALNT15	0.878913	11.6148	3.20148	42.1381	13.1918	2.35967	73.7488
EDN1	0.581793	6.16949	2.29437	16.5896	8.78932	2.34544	32.9372
CREB5	0.275972	4.88882	2.33567	10.2329	2.88977	1.07753	7.7499
RP11-73E6.2	0.779541	-8.71683	-27.6236	-2.75066	-10.7477	-50.1555	-2.3031
TBX1	0.969718	14.7435	3.63348	59.8242	14.2439	2.19406	92.4715
RAC3	0.820843	11.9072	3.17932	44.5946	14.4557	2.47822	84.3215
RP3-512B11.3	0.707844	16.7634	4.03976	69.5615	11.8595	1.77293	79.3303
C1QA	0.0582748	13.8044	2.85275	66.7991	100.147	12.1934	822.54
COA3	0.197562	11.0869	2.74642	44.7563	36.0259	5.5875	232.28
RP11-384C21.9	0.59912	-10.8217	-39.9198	-2.93359	-16.8986	-96.5967	-2.95624
TGFB2	0.818719	10.9451	3.20487	37.3794	9.11862	1.76822	47.0243
STMN1	0.445473	3.89444	1.81624	8.35057	5.68776	2.0536	15.7532
GLI2	0.894535	12.1246	3.21134	45.7769	13.5914	2.30507	80.1394
UBAC2	0.681787	8.1693	2.59184	25.7491	11.0885	2.39333	51.3741
SOX18	0.498217	17.9894	3.56869	90.6829	36.6802	4.22865	318.172
IFT88	0.686356	6.04249	2.25196	16.2132	7.82638	2.09447	29.2447
RP11-496I9.1	0.234396	14.0461	3.00226	65.715	46.6618	5.94297	366.37
RN7SL776P	0.533336	-10.625	-40.0089	-2.82162	-18.1752	-106.788	-3.09339
FSCN1	0.439074	8.05725	2.46143	26.3746	14.6405	3.00435	71.3442
SLC7A2	0.632616	7.08887	2.62054	19.1763	5.20503	1.3779	19.6619
RBP1	0.406411	10.5081	2.73782	40.3317	21.745	3.6078	131.062
TMEM217	0.757969	-13.6287	-52.6826	-3.52566	-10.4007	-63.2863	-1.70928
LRIG3	0.934302	6.74589	2.45645	18.5256	6.39131	1.65823	24.634
PELI2	0.816822	6.32477	2.31561	17.2752	7.35536	1.92221	28.1453
TRIL	0.0881128	8.43623	2.30392	30.8909	36.4222	6.43495	206.151
ARPC1B	0.407074	4.55874	1.91148	10.8722	7.28876	2.28308	23.2695
CAV1	0.629082	3.20114	1.67351	6.12325	3.9233	1.64991	9.32918
GPX8	0.944314	10.7932	3.00504	38.7657	11.4366	2.07335	63.0844
INPP4A	0.869337	6.90235	2.49939	19.0616	6.1935	1.59494	24.0507
ADAM23	0.319157	11.2743	2.74994	46.2227	28.2117	4.28603	185.697
PNMA1	0.53631	13.343	3.07172	57.9593	24.0791	3.38639	171.216
MGAT5	0.519623	4.38512	1.89282	10.159	6.23339	2.02966	19.1437
IRX1	0.474206	14.9314	3.16482	70.4456	30.7443	3.87204	244.112
UST	0.733803	12.1971	3.03611	49.0003	16.5776	2.58781	106.196
