# Supplementary material for: Molecular Profiling and the Interaction of Somatic Mutations with Transcriptomic Profiles in Non-Melanoma Skin Cancer (NMSC) in a Population Exposed to Arsenic
Source: Cells. 2024 Jun 18;13(12):1056. doi: 10.3390/cells13121056 (PMC11201393; doi:10.3390/cells13121056)
Supplement: Supplementary file 1 [file cells-13-01056-s001.zip › Supplementary Table S6-Gene interaction with SYNE1.xlsx]

## Sheet: Supplementary Table S6
		Patients without SYNE1 mutation			Patients with SYNE1 mutations
Gene symbol	Interaction	Fold change	Fold Change	Fold Change	Fold change	Fold Change	Fold Change
	p		95% lower limit	95% upper limit		95% lower limit	95% upper limit
CHGA	0.825493	104.831	21.19	518.617	85.8237	13.8649	531.249
MPPED1	0.538327	51.0794	12.303	212.07	31.0379	6.12347	157.321
CHCHD7	0.832664	4.67613	2.58971	8.44349	4.35628	2.22078	8.54526
LGR5	0.801198	36.3565	8.47017	156.053	44.7711	8.50395	235.709
ABI3BP	0.466125	10.5656	3.78942	29.4588	16.1678	5.02236	52.047
PALM	0.0827771	13.099	3.45448	49.6699	49.9143	10.9201	228.15
RP11-368P15.3	0.217832	15.9567	4.17098	61.0448	41.1491	8.91198	189.997
NNMT	0.0464601	14.3283	3.31224	61.982	78.2673	14.7349	415.732
IRS4	0.893965	37.5566	7.98201	176.709	42.223	7.22267	246.832
DIO2	0.206729	4.02718	2.00245	8.09914	6.67757	3.01055	14.8112
PROCR	0.127901	12.7648	3.25182	50.1074	42.3405	8.9047	201.323
DUSP10	0.52786	17.6431	4.51322	68.9709	28.7854	6.08256	136.225
VCAN	0.4276	9.29457	3.1416	27.4984	15.1743	4.40551	52.266
LPL	0.169096	13.2745	3.35141	52.5788	39.3681	8.19514	189.117
LEF1	0.649242	15.2442	4.89329	47.4904	11.3657	3.11113	41.5218
DCP1B	0.342878	17.7647	4.19899	75.1571	38.7795	7.48828	200.827
SOX4	0.398876	3.00631	1.74274	5.18603	3.90744	2.09844	7.27592
RGCC	0.553195	22.5745	5.08036	100.309	37.3262	6.81547	204.424
TMEM176B	0.0258472	9.53839	2.29436	39.6541	61.3306	12.0815	311.338
SCAMP5	0.0720238	9.80713	2.54769	37.7519	39.9702	8.59572	185.862
TUBA1A	0.126151	3.50075	1.724	7.10862	6.534	2.91363	14.6529
SPON2	0.447326	7.72012	2.75599	21.6257	12.0558	3.72514	39.0165
LRRCC1	0.918368	3.42465	1.96795	5.95961	3.31609	1.76318	6.23669
TM4SF1	0.425967	7.70284	2.71283	21.8715	12.365	3.76214	40.6399
ALCAM	0.137797	3.08303	1.62305	5.85629	5.33289	2.56601	11.0833
SETBP1	0.997664	3.00339	1.8137	4.97345	3.00591	1.69131	5.34228
RP11-157G21.2	0.884731	13.8137	4.0251	47.4067	15.2883	3.74766	62.3677
SYNJ1	0.507174	9.91837	3.11392	31.5917	15.3566	4.0986	57.538
BASP1	0.109718	2.70435	1.50124	4.87167	4.65486	2.37937	9.1065
OSCP1	0.0596167	9.99502	2.35555	42.4107	48.5576	9.34499	252.31
TGS1	0.823652	3.24432	1.89722	5.54789	3.03149	1.64433	5.58884
NXN	0.344356	3.01547	1.66595	5.45817	4.15335	2.11147	8.16983
TMEM104	0.0445388	8.68977	2.13432	35.3799	44.9294	9.0638	222.716
CCDC152	0.135677	5.77578	2.04271	16.331	14.1024	4.31137	46.129
PYCR2	0.374432	18.9172	3.90462	91.6505	42.0664	6.95982	254.257
MARCKSL1	0.306714	15.9785	3.46442	73.6954	39.0067	6.82608	222.899
BNC2	0.682823	4.97561	2.41405	10.2553	4.20682	1.84427	9.59587
C1QA	0.0282853	10.59	2.10211	53.3503	84.4592	13.365	533.734
RP11-433O3.1	0.543008	23.7399	4.59341	122.694	41.9018	6.44014	272.627
CAV1	0.0170739	2.40647	1.28218	4.5166	5.82676	2.84229	11.945
ATP5F1	0.286531	5.27751	2.07564	13.4185	9.31716	3.21512	27.0004
ACAA2	0.188564	14.7912	3.04732	71.7943	48.7038	8.04089	295
DSC2	0.267758	4.52351	1.91876	10.6643	7.78975	2.92994	20.7104
TMCO3	0.666316	15.0287	3.74672	60.2823	21.1192	4.33356	102.923
RP4-765C7.2	0.077397	11.7322	2.41972	56.8841	58.9377	9.7426	356.543
DCLRE1A	0.389002	12.632	3.14015	50.8149	25.0223	5.11762	122.345
PTCH1	0.459813	4.43321	2.30164	8.53882	3.36448	1.59343	7.104
MMP11	0.503432	34.7963	7.19228	168.345	19.0934	3.16405	115.219
HDGFRP3	0.443446	14.6121	3.40618	62.684	27.5892	5.24374	145.157
KRT17	0.445395	6.19059	2.30077	16.6568	9.51776	3.07907	29.4205
MEX3A	0.969986	7.64111	2.85038	20.4838	7.48195	2.43069	23.0303
VPS37D	0.20172	8.52486	2.38853	30.4259	21.6348	5.07157	92.2918
ITFG3	0.271324	3.03077	1.5947	5.76004	4.53899	2.1827	9.43894
AC005013.1	0.0934773	5.54053	1.83604	16.7194	16.16	4.58707	56.931
CSPG4	0.434415	12.306	3.06654	49.384	22.8448	4.68519	111.39
VASH2	0.850674	15.8897	3.88435	65	18.4702	3.70608	92.0509
ALYREF	0.210758	10.3647	2.52825	42.4905	28.513	5.70712	142.452
LTBP1	0.269451	4.49397	1.84263	10.9603	7.89109	2.85542	21.8074
IGF2BP1	0.632492	-12.4446	-48.2386	-3.21046	-17.9827	-84.2852	-3.83673
ADAM23	0.0750432	8.18838	1.96112	34.1895	35.7399	7.00573	182.328
CTB-167B5.2	0.519895	13.7377	3.19514	59.0664	23.4306	4.44188	123.594
RP11-74M13.4	0.0959947	-26.7865	-102.055	-7.03066	-7.40164	-34.0156	-1.61056
RP11-366L20.2	0.867453	20.3377	4.58908	90.132	17.6633	3.2349	96.4456
PNMA1	0.0857549	8.88357	2.02187	39.032	38.6712	7.15228	209.089
TRIL	0.108256	7.7082	1.98196	29.9785	27.134	5.7673	127.66
SOBP	0.894496	9.53571	2.96073	30.7119	10.413	2.74421	39.5122
RP11-384C21.9	0.178892	-8.21409	-31.1621	-2.16517	-22.9805	-105.099	-5.02483
CREB5	0.257484	3.5039	1.62445	7.55782	5.76514	2.39976	13.8501
HMGN1P38	0.711694	5.52393	2.19283	13.9153	6.70582	2.33864	19.2282
IGF2BP2	0.786975	3.69588	1.94139	7.03595	3.34835	1.60706	6.97637
SKIV2L	0.800514	12.8627	3.30922	49.996	15.6274	3.32379	73.4748
RP11-301G23.1	0.977914	20.3294	4.36941	94.5864	19.8444	3.43827	114.535
SHOX2	0.923044	9.46498	2.93947	30.4769	10.0914	2.6602	38.2819
RUNX1T1	0.91293	6.18959	2.39079	16.0244	6.56584	2.21953	19.4232
FBN3	0.682999	36.6303	6.39294	209.884	24.4346	3.33883	178.821
GJB6	0.717414	6.60881	2.37029	18.4266	8.15897	2.53449	26.2651
SH3BP4	0.443132	5.35522	2.02359	14.172	8.19164	2.70066	24.8469
LITAF	0.562643	4.99147	2.01837	12.344	6.72445	2.39502	18.8801
COA7	0.983187	12.8198	3.45447	47.5754	12.6204	2.82972	56.2864
FMO2	0.391683	6.96297	2.21214	21.9168	12.1883	3.29727	45.0536
RP3-512B11.3	0.287317	10.8447	2.50904	46.8733	26.4112	4.97701	140.154
IRX1	0.136723	10.7732	2.21645	52.3635	41.733	6.87918	253.175
GRM5	0.910131	-12.2948	-44.1708	-3.42224	-11.328	-48.688	-2.63564
SLCO2A1	0.572068	15.3444	3.26933	72.0181	25.2136	4.32531	146.978
PLAG1	0.778505	17.7345	4.21218	74.6672	14.0976	2.7373	72.6058
PTCH2	0.966543	28.7172	5.02606	164.081	27.5506	3.77673	200.977
SOX18	0.290394	14.78	2.77917	78.6019	40.5654	6.0348	272.677
C1QTNF1	0.904385	21.5991	4.45674	104.677	19.3964	3.20792	117.278
TBX1	0.414395	11.2766	2.65348	47.9228	22.1001	4.2457	115.037
RAB28	0.981275	17.3105	3.90009	76.8326	16.9704	3.10263	92.8226
CASC14	0.956444	20.524	4.14906	101.525	21.5663	3.48448	133.479
RAC3	0.4485	9.99926	2.54957	39.2165	18.0349	3.79681	85.6662
ARPC1B	0.286908	4.18966	1.70269	10.3092	7.2473	2.59607	20.2318
GALNT15	0.624296	10.4149	2.72986	39.735	15.1177	3.28439	69.585
STMN1	0.474056	3.80702	1.71829	8.43478	5.26464	2.12545	13.0403
ACADL	0.331314	-28.5244	-134.835	-6.03435	-12.0544	-70.842	-2.05116
RP11-5N11.5	0.952363	18.7075	3.88032	90.1914	19.7319	3.28292	118.598
RBP1	0.383168	9.77862	2.41102	39.6602	19.6159	3.97459	96.8104
RP11-73E6.2	0.715326	-8.38116	-27.8537	-2.52189	-10.7477	-42.2676	-2.73291
NUDCD1	0.880621	14.2464	3.56081	56.9981	12.6588	2.60513	61.5115
EDN1	0.845666	6.49456	2.30879	18.269	7.28053	2.23891	23.675
INPP4A	0.4264	5.58277	1.9533	15.9562	8.98443	2.71318	29.7511
FSCN1	0.515604	7.93431	2.29966	27.375	12.5438	3.05626	51.4833
TGFB2	0.810548	9.74523	2.71035	35.0395	11.5985	2.69607	49.8969
PELI2	0.593458	5.83167	2.05334	16.5625	8.00459	2.43479	26.3159
AC187652.1	0.827585	12.6311	3.32987	47.9133	10.7121	2.3426	48.984
IFT88	0.726337	5.98835	2.14005	16.7567	7.34702	2.27293	23.7485
SLC7A2	0.713832	6.00274	2.12555	16.9523	7.45132	2.28114	24.3396
COA3	0.932901	15.6479	3.54219	69.1263	14.576	2.67925	79.2983
RP11-496I9.1	0.821132	17.9004	3.48464	91.9531	22.0826	3.41762	142.685
MGAT5	0.714257	4.49358	1.86645	10.8185	5.39415	1.98089	14.6888
UBAC2	0.875459	9.24083	2.78764	30.6327	8.30665	2.11833	32.573
LRIG3	0.902464	6.46401	2.25633	18.5183	6.9548	2.09465	23.0918
UST	0.737858	11.9164	2.79784	50.7535	15.6937	3.00737	81.8957
GLI2	0.508825	15.2567	3.85055	60.4504	9.09314	1.89217	43.6987
GPX8	0.889739	11.4136	3.01246	43.2436	10.2782	2.25074	46.9362
TMEM217	0.627343	-14.711	-60.0327	-3.60494	-9.98107	-49.6059	-2.00826
RN7SL776P	0.488245	-15.1361	-60.1581	-3.80832	-8.78286	-42.3566	-1.82117
