# Supplementary material for: Molecular Profiling and the Interaction of Somatic Mutations with Transcriptomic Profiles in Non-Melanoma Skin Cancer (NMSC) in a Population Exposed to Arsenic
Source: Cells. 2024 Jun 18;13(12):1056. doi: 10.3390/cells13121056 (PMC11201393; doi:10.3390/cells13121056)
Supplement: Supplementary file 1 [file cells-13-01056-s001.zip › Supplementary Table S7-Gene interaction with PKHD1.xlsx]

## Sheet: Supplementary Table S7
		Patients without PKHD1 mutation			Patients with PKHD1 mutations
Gene symbol	Interaction	Fold change	Fold Change	Fold Change	Fold change	Fold Change	Fold Change
	p		95% lower limit	95% upper limit		95% lower limit	95% upper limit
CHGA	0.963279	98.5137	20.371	476.41	94.3929	14.3264	621.931
MPPED1	0.870745	44.1907	10.801	180.799	38.6094	7.15745	208.271
CHCHD7	0.487222	4.94044	2.76927	8.81383	3.89576	1.94922	7.78619
LGR5	0.752312	43.1979	10.2906	181.337	33.0828	5.94732	184.028
ABI3BP	0.768164	11.7065	4.23803	32.336	13.9658	4.14203	47.0888
IRS4	0.396652	30.2183	6.6629	137.05	64.4972	10.5702	393.547
SCAMP5	0.00655106	8.09646	2.30071	28.4923	67.109	14.8977	302.303
NNMT	0.0689259	15.8621	3.70126	67.9787	77.9982	13.6789	444.752
PALM	0.226501	15.6993	4.11181	59.9418	41.1368	8.2833	204.295
DIO2	0.303014	4.22505	2.11257	8.4499	6.45169	2.81568	14.783
PROCR	0.12949	13.265	3.44724	51.0437	44.9867	8.97442	225.508
RP11-368P15.3	0.940464	22.5044	5.84527	86.6423	23.8791	4.76066	119.776
RGCC	0.436018	21.6886	5.01436	93.8099	42.5716	7.38406	245.44
LPL	0.198319	14.0614	3.60816	54.7992	39.8438	7.82873	202.782
SOX4	0.38763	3.02385	1.76755	5.17308	3.97896	2.09325	7.5634
LEF1	0.908084	13.9809	4.55114	42.9486	12.9537	3.38323	49.5969
DUSP10	0.767261	19.6332	5.09698	75.6254	24.8383	4.94897	124.661
VCAN	0.656462	10.1797	3.47559	29.8155	13.4939	3.73119	48.8009
TMEM104	0.0295986	8.73278	2.2174	34.3922	53.427	10.3665	275.352
SPON2	0.783142	8.65317	3.11585	24.0311	10.2119	3.00925	34.654
DCP1B	0.841319	25.4351	6.04471	107.027	21.4704	3.84875	119.774
RP11-157G21.2	0.896252	14.8347	4.40203	49.9922	13.5132	3.15933	57.799
SYNJ1	0.723441	10.8027	3.43418	33.9813	13.7192	3.483	54.0386
LRRCC1	0.293012	3.79916	2.21818	6.50694	2.71605	1.42689	5.16994
TMEM176B	0.153984	12.7009	2.95473	54.5945	43.9115	7.67335	251.288
SETBP1	0.408648	3.26541	1.99545	5.3436	2.56685	1.42407	4.62669
TM4SF1	0.956941	9.13589	3.24015	25.7595	9.44202	2.73235	32.6282
TUBA1A	0.512179	4.04366	1.97742	8.26893	5.33363	2.26664	12.5505
CTB-167B5.2	0.181578	11.4343	2.78725	46.9075	35.1643	6.49787	190.298
PYCR2	0.656953	22.3192	4.65958	106.908	33.6384	5.16415	219.115
ALCAM	0.585388	3.54127	1.85254	6.7694	4.36245	2.00965	9.46979
MMP11	0.873586	29.0592	6.09608	138.521	25.1031	3.87616	162.574
BNC2	0.511139	5.13134	2.52258	10.438	3.89559	1.66599	9.10906
TGS1	0.20697	3.61634	2.15412	6.07113	2.45091	1.31879	4.5549
RP11-433O3.1	0.844145	27.6753	5.44863	140.572	33.4059	4.78096	233.417
NXN	0.803427	3.30984	1.83305	5.97639	3.60943	1.78011	7.31866
TMCO3	0.846098	16.225	4.11819	63.9236	18.9786	3.68073	97.8575
MARCKSL1	0.695038	19.9382	4.34514	91.4885	28.3524	4.58209	175.435
PTCH1	0.522707	4.33856	2.27186	8.28533	3.39868	1.56751	7.36903
ACAA2	0.384117	17.6616	3.65198	85.4142	39.7719	6.03606	262.059
KRT17	0.604595	6.58596	2.47398	17.5324	8.88187	2.7532	28.653
C1QA	0.110128	13.6718	2.65098	70.5094	65.6609	9.22751	467.228
DCLRE1A	0.665828	14.547	3.65508	57.8959	20.6785	3.96212	107.922
MEX3A	0.780356	8.0096	3.03473	21.1399	6.82909	2.13875	21.8054
PNMA1	0.0731111	9.09538	2.12638	38.9046	43.5547	7.6559	247.785
OSCP1	0.380761	14.0829	3.21791	61.6329	30.2871	5.18	177.087
HDGFRP3	0.790571	17.2546	4.07037	73.1433	21.6295	3.84312	121.733
BASP1	0.683219	3.17059	1.74329	5.76649	3.66127	1.79013	7.48822
CSPG4	0.595386	13.4493	3.40116	53.1832	20.6899	3.99503	107.152
ADAM23	0.0927164	8.80892	2.14141	36.2365	36.6721	6.7543	199.109
DSC2	0.706668	5.22022	2.21583	12.2982	6.31304	2.26494	17.5962
ALYREF	0.32247	11.5115	2.83695	46.7099	26.1692	4.89945	139.777
RP11-301G23.1	0.6279	17.346	3.83165	78.526	26.7095	4.38692	162.62
GRM5	0.545974	-10.2057	-35.7711	-2.91175	-15.9578	-71.5402	-3.55957
ATP5F1	0.917902	6.43961	2.53344	16.3685	6.81481	2.23255	20.8021
RP11-366L20.2	0.992977	19.315	4.45316	83.7765	19.1687	3.31375	110.883
CCDC152	0.81529	7.74336	2.70081	22.2006	8.95115	2.53909	31.5558
VASH2	0.760947	18.3496	4.58501	73.4367	14.3106	2.72384	75.1853
AC005013.1	0.287542	6.55954	2.15712	19.9468	13.2312	3.49799	50.0471
FMO2	0.36512	7.00425	2.26625	21.6479	12.8265	3.32576	49.4685
RP11-74M13.4	0.400911	-20.6155	-79.8108	-5.32508	-10.5213	-53.1248	-2.08373
SHOX2	0.874777	9.34874	2.95479	29.5787	10.4036	2.62298	41.264
ITFG3	0.845225	3.45075	1.81534	6.55946	3.71526	1.72304	8.01095
LTBP1	0.574929	5.04034	2.0725	12.2581	6.76367	2.33603	19.5833
FBN3	0.868856	33.22	5.93114	186.064	28.0953	3.57715	220.663
RUNX1T1	0.907713	6.193	2.4261	15.8086	6.60216	2.15193	20.2555
CAV1	0.211136	2.857	1.48494	5.49681	4.64859	2.12496	10.1693
VPS37D	0.856213	11.6337	3.23551	41.8307	13.3363	2.88533	61.6414
IGF2BP1	0.82961	-15.2044	-57.9481	-3.98931	-12.8324	-63.5925	-2.58948
RP4-765C7.2	0.568096	18.0853	3.60517	90.7245	31.1367	4.52304	214.345
SOBP	0.716467	10.7418	3.39931	33.9441	8.39689	2.1202	33.2552
IGF2BP2	0.564555	3.83294	2.03702	7.21223	3.09169	1.45139	6.58578
RP11-5N11.5	0.630453	16.4065	3.49927	76.9228	25.4336	4.00579	161.483
TRIL	0.290407	9.30259	2.37876	36.3796	21.8782	4.28093	111.811
CREB5	0.508633	3.82647	1.77938	8.22863	5.15935	2.06448	12.8937
SH3BP4	0.702717	5.8501	2.23034	15.3446	7.26732	2.29298	23.0329
TBX1	0.476431	11.8641	2.84381	49.4957	21.6373	3.91867	119.472
SKIV2L	0.780726	14.9563	3.92697	56.9625	12.0108	2.42572	59.4709
PLAG1	0.684267	18.2584	4.43701	75.1341	13.0073	2.3947	70.6513
GJB6	0.879192	7.39493	2.68903	20.3363	6.75469	2.01397	22.6546
PTCH2	0.860814	30.0513	5.40061	167.218	25.1699	3.22986	196.145
C1QTNF1	0.830112	22.1818	4.68826	104.95	18.2259	2.83954	116.985
COA7	0.58269	14.7225	4.06547	53.3153	9.70056	2.08093	45.2207
HMGN1P38	0.688178	6.41204	2.58121	15.9283	5.17019	1.74095	15.3542
LITAF	0.933144	5.6841	2.32063	13.9225	5.43803	1.86226	15.8797
SLCO2A1	0.95869	18.2765	3.95936	84.3646	19.1494	3.0728	119.337
ACADL	0.591589	-24.2542	-113.517	-5.18216	-14.8804	-94.2806	-2.3486
RP11-73E6.2	0.737156	-8.50468	-27.7744	-2.60418	-10.7477	-44.2757	-2.60896
RAB28	0.707575	19.218	4.43834	83.2137	13.899	2.40766	80.2361
GALNT15	0.802541	11.2361	2.99499	42.154	13.6524	2.8074	66.3913
CASC14	0.564611	25.1583	5.24287	120.724	14.7623	2.26144	96.3657
RP3-512B11.3	0.824503	14.2948	3.31144	61.7074	17.304	3.00848	99.5285
RP11-384C21.9	0.836289	-11.5295	-44.2098	-3.0068	-13.5788	-67.7815	-2.72026
EDN1	0.995672	6.79393	2.45129	18.8299	6.77185	2.00033	22.9252
IFT88	0.712597	6.00316	2.17868	16.5412	7.48085	2.22528	25.1488
SOX18	0.761034	19.6505	3.70497	104.223	26.4984	3.60114	194.984
AC187652.1	0.92043	12.1769	3.27208	45.316	11.2711	2.34022	54.284
INPP4A	0.67782	6.1377	2.16766	17.3789	7.91975	2.28032	27.506
TGFB2	0.989066	10.4569	2.96118	36.9269	10.351	2.28833	46.8215
ARPC1B	0.759893	4.89074	1.99013	12.019	5.75036	1.96144	16.8584
RBP1	0.84023	12.0699	2.99922	48.5732	14.24	2.69248	75.3121
SLC7A2	0.857404	6.28296	2.25619	17.4966	7.00224	2.05667	23.8401
FSCN1	0.895619	9.15734	2.68593	31.2208	10.0676	2.32127	43.6647
NUDCD1	0.289565	18.2451	4.74591	70.1415	7.8297	1.5637	39.2046
GPX8	0.879516	10.5271	2.83404	39.1029	11.8355	2.46292	56.8751
STMN1	0.86221	4.43458	2.01532	9.75802	4.09109	1.59264	10.509
RAC3	0.731106	13.7949	3.56071	53.4445	10.4857	2.07488	52.9912
PELI2	0.935197	6.47539	2.30692	18.176	6.80344	1.97941	23.3841
UST	0.824251	12.4176	2.97533	51.8252	14.9697	2.70985	82.6949
RP11-496I9.1	0.876506	20.4233	4.07104	102.458	17.6205	2.55949	121.307
IRX1	0.875174	17.2289	3.46923	85.5623	19.9827	2.93796	135.914
MGAT5	0.999766	4.82039	2.02537	11.4725	4.82111	1.70873	13.6026
UBAC2	0.654736	9.87654	3.04094	32.0776	7.23946	1.76895	29.6275
COA3	0.514133	18.4888	4.31249	79.2668	10.5526	1.84979	60.2001
LRIG3	0.815812	6.98401	2.47746	19.688	6.0582	1.75356	20.9298
GLI2	0.363976	16.0718	4.16814	61.9705	7.78124	1.5485	39.101
RN7SL776P	0.463123	-15.0537	-58.5599	-3.86977	-8.35316	-42.4207	-1.64484
TMEM217	0.297975	-16.9822	-66.8507	-4.31404	-7.28924	-37.5469	-1.41511
