# Supplementary material for: Molecular Profiling and the Interaction of Somatic Mutations with Transcriptomic Profiles in Non-Melanoma Skin Cancer (NMSC) in a Population Exposed to Arsenic
Source: Cells. 2024 Jun 18;13(12):1056. doi: 10.3390/cells13121056 (PMC11201393; doi:10.3390/cells13121056)
Supplement: Supplementary file 1 [file cells-13-01056-s001.zip › Supplementary Table S8-Gene interaction with EP400.xlsx]

## Sheet: Supplementary Table S8
		Patients without EP400 mutation			Patients with EP400 mutations
Gene symbol	Interaction	Fold change	Fold Change	Fold Change	Fold change	Fold Change	Fold Change
	p		95% lower limit	95% upper limit		95% lower limit	95% upper limit
CHCHD7	0.0673069	3.87746	2.26622	6.63426	7.75769	3.60441	16.6967
CHGA	0.611316	85.8587	18.9169	389.69	146.117	16.8691	1265.64
CTB-167B5.2	0.00188142	8.82485	2.58684	30.1055	146.236	25.3757	842.732
ABI3BP	0.239302	10.3729	3.9636	27.1465	22.8278	5.78287	90.1125
MPPED1	0.587497	47.4116	12.2669	183.246	28.5449	4.14494	196.58
LGR5	0.99598	39.4312	9.88833	157.238	39.2419	5.44977	282.567
DCLRE1A	0.0290768	10.4798	2.99244	36.7008	73.5581	12.2954	440.065
RGCC	0.213461	20.7234	5.14573	83.4592	69.4174	9.50525	506.959
SPON2	0.163395	7.38412	2.82726	19.2855	18.8217	4.78181	74.0843
SETBP1	0.230383	2.74413	1.71571	4.38899	4.06357	2.07877	7.94346
VCAN	0.283813	9.41291	3.38707	26.1592	20.1702	4.68981	86.7491
TGS1	0.250604	2.88165	1.74666	4.75414	4.3015	2.10519	8.78918
AC005013.1	0.0262134	5.75962	2.07846	15.9604	28.9886	6.76791	124.166
SOX4	0.359453	3.08245	1.83916	5.16621	4.28146	2.04877	8.94726
LRRCC1	0.40666	3.15635	1.8747	5.31421	4.25995	2.02527	8.96034
NNMT	0.322549	21.8923	5.16422	92.8067	59.0897	7.51999	464.308
IRS4	0.866521	40.8638	9.40517	177.546	34.4573	4.23386	280.431
DCP1B	0.419084	20.085	5.08976	79.2586	43.3427	6.10981	307.472
TM4SF1	0.286276	7.80879	2.92021	20.8811	16.1974	3.97897	65.9359
PALM	0.585071	19.5483	5.2757	72.433	32.0613	4.9445	207.893
LEF1	0.850505	13.1816	4.47452	38.8318	15.1722	3.24604	70.9155
LPL	0.408902	16.9223	4.49129	63.7598	36.1767	5.44763	240.242
TRIL	0.0355372	8.10538	2.30353	28.5203	53.107	8.81723	319.869
DUSP10	0.779758	20.1001	5.48467	73.6621	25.8324	4.04698	164.892
SYNJ1	0.471114	10.34	3.44904	30.9985	17.8896	3.73301	85.7322
RP11-368P15.3	0.728582	24.6793	6.75153	90.212	18.0859	2.84379	115.022
SLCO2A1	0.126799	13.0497	3.12606	54.4762	60.2449	7.83724	463.103
RAB28	0.158731	12.5563	3.16569	49.8026	48.8403	6.83479	349.005
IGF2BP1	0.232669	-11.2453	-39.8646	-3.17214	-32.2213	-196.148	-5.29301
TUBA1A	0.411178	4.06607	2.04627	8.07952	6.01377	2.25697	16.0239
PYCR2	0.397129	20.996	4.69264	93.9412	50.6276	5.96554	429.66
CAV1	0.0688255	2.81726	1.52158	5.21625	6.21305	2.57911	14.9671
COA7	0.210467	9.96646	2.94546	33.7232	28.9071	5.07501	164.654
BNC2	0.676802	4.45654	2.2441	8.85021	5.43068	2.03985	14.4581
CSPG4	0.263147	12.3421	3.33914	45.6187	34.1714	5.28855	220.795
DIO2	0.827262	5.00824	2.54671	9.84899	4.52289	1.72276	11.8743
RUNX1T1	0.251768	5.37701	2.21406	13.0585	10.9172	3.07695	38.7352
VASH2	0.400888	14.089	3.74548	52.9971	30.4903	4.60216	202.005
PROCR	0.84192	19.4022	5.09947	73.8207	23.3234	3.46356	157.059
ALCAM	0.477889	3.54689	1.90373	6.60831	4.81634	1.98159	11.7063
BASP1	0.359623	3.06462	1.73143	5.42434	4.40648	1.95064	9.95423
FBN3	0.351462	24.5354	4.75423	126.621	70.9478	6.819	738.172
ITFG3	0.296281	3.19597	1.73633	5.88268	4.97807	2.08391	11.8916
C1QA	0.149556	16.2574	3.31724	79.676	80.7783	8.35797	780.708
MARCKSL1	0.504679	19.2725	4.46867	83.1184	37.8617	4.70155	304.902
LTBP1	0.246533	4.76824	2.04938	11.0941	9.4272	2.82463	31.4633
PTCH1	0.88995	3.93228	2.10241	7.3548	4.17474	1.70814	10.2032
NXN	0.705093	3.29558	1.86667	5.81829	3.82388	1.6989	8.60677
RP11-433O3.1	0.73734	27.1688	5.68939	129.74	39.0329	4.19106	363.529
SOBP	0.44358	8.61849	2.8648	25.928	15.4689	3.21184	74.5018
MEX3A	0.773979	7.26203	2.85238	18.4888	8.7414	2.3032	33.1764
FMO2	0.242779	7.05212	2.39743	20.7441	16.9677	3.63791	79.1399
RP11-384C21.9	0.202175	-9.40392	-33.4154	-2.64649	-29.0667	-177.538	-4.7588
EDN1	0.233825	5.64276	2.15249	14.7925	12.5536	3.17244	49.6753
ATP5F1	0.581645	6.06991	2.48042	14.8538	8.53774	2.38031	30.6234
RP11-157G21.2	0.680258	15.5091	4.82524	49.8489	11.1207	2.10097	58.8633
COA3	0.212427	11.5397	2.89932	45.9298	38.3677	5.34271	275.531
DSC2	0.556233	5.16029	2.26601	11.7513	7.21487	2.22901	23.3531
IGF2BP2	0.552717	3.35863	1.82754	6.17245	4.3128	1.80944	10.2796
MMP11	0.944394	28.0895	6.24118	126.422	26.1264	3.05275	223.598
TMCO3	0.837564	16.4064	4.38158	61.4322	19.779	3.00501	130.186
RP11-74M13.4	0.748782	-15.2735	-56.8168	-4.10584	-20.4263	-133.195	-3.13249
ALYREF	0.369078	12.5929	3.25891	48.6606	29.2509	4.24883	201.377
LITAF	0.381785	4.96648	2.11387	11.6687	8.34078	2.46455	28.2277
SOX18	0.238946	16.1586	3.3288	78.4364	59.0719	6.19619	563.167
SHOX2	0.544196	8.71705	2.88946	26.2979	13.8573	2.86574	67.0067
HMGN1P38	0.499805	5.41691	2.26293	12.9668	8.14535	2.34352	28.3107
CCDC152	0.610601	7.49915	2.72705	20.622	10.7089	2.52773	45.3692
TMEM104	0.4029	13.5693	3.37668	54.5288	30.4121	4.17726	221.412
SLC7A2	0.242195	5.43638	2.06236	14.3303	11.9753	3.00258	47.7619
OSCP1	0.549556	16.0136	3.83554	66.8576	28.9439	3.76459	222.534
ARPC1B	0.251718	4.42117	1.88549	10.3669	8.72928	2.58664	29.4592
SKIV2L	0.612733	12.4961	3.45797	45.157	19.5936	3.13169	122.589
IRX1	0.226254	13.5049	2.9694	61.4209	48.4625	5.57863	421.002
GRM5	0.649786	-10.9135	-36.6059	-3.25368	-15.9578	-89.7675	-2.8368
PNMA1	0.265906	12.1015	2.87915	50.8642	36.7918	4.73976	285.593
PTCH2	0.620753	24.8135	4.77396	128.973	43.6152	4.14954	458.433
GALNT15	0.419051	10.208	2.88549	36.1131	20.7215	3.41395	125.772
KRT17	0.957822	7.24631	2.81342	18.6637	7.50105	1.94398	28.9436
TMEM176B	0.803837	18.431	4.36406	77.8407	23.5994	3.01947	184.446
RP11-496I9.1	0.349684	15.4156	3.31817	71.618	41.8006	4.66789	374.321
RP11-366L20.2	0.988985	19.2045	4.67504	78.8895	19.4649	2.591	146.23
STMN1	0.423172	3.91559	1.84326	8.31779	5.95001	2.03005	17.4393
VPS37D	0.781004	11.549	3.37029	39.5749	14.6311	2.52276	84.8548
GLI2	0.439665	10.6425	2.8905	39.1846	21.3931	3.32927	137.467
CASC14	0.707695	19.108	4.20445	86.8405	28.2883	3.25973	245.489
MGAT5	0.367341	4.27847	1.87271	9.77477	7.17505	2.20649	23.3318
SH3BP4	0.647624	5.89369	2.33046	14.905	7.90193	2.10199	29.7055
CREB5	0.559306	3.96125	1.89332	8.28783	5.33801	1.86119	15.3097
GPX8	0.416799	9.31524	2.66026	32.6186	18.8656	3.15399	112.844
RP11-5N11.5	0.675111	17.2855	3.89975	76.6174	26.6104	3.17782	222.83
RP11-301G23.1	0.994063	20.1764	4.69244	86.7536	20.0257	2.4975	160.572
SCAMP5	0.721608	18.1589	4.79572	68.7586	13.0829	1.95622	87.4968
RP4-765C7.2	0.695064	19.8031	4.17614	93.906	30.1914	3.27432	278.384
TBX1	0.592533	12.9833	3.26831	51.5764	21.636	3.0211	154.95
C1QTNF1	0.920255	20.2345	4.52701	90.443	22.4414	2.64811	190.179
IFT88	0.519373	5.86115	2.21636	15.4998	9.04468	2.25739	36.2393
PLAG1	0.973658	16.3532	4.17569	64.0438	15.852	2.25894	111.241
HDGFRP3	0.701884	20.3104	5.06155	81.499	14.0627	1.93562	102.169
LRIG3	0.50397	5.97962	2.21541	16.1396	9.46746	2.29497	39.0562
GJB6	0.9767	7.13429	2.69257	18.9032	7.27588	1.81091	29.233
PELI2	0.520984	5.95203	2.21465	15.9965	9.23557	2.25247	37.8676
NUDCD1	0.863558	13.1318	3.52469	48.9247	15.3504	2.34893	100.315
ADAM23	0.536491	12.5617	3.07969	51.2378	22.924	3.08245	170.485
ACAA2	0.805092	24.8444	5.37156	114.91	19.136	2.15054	170.277
TMEM217	0.584637	-11.2804	-42.7811	-2.97436	-18.6752	-125.182	-2.78606
UBAC2	0.675984	8.22339	2.64391	25.5773	11.4139	2.25986	57.6487
RP11-73E6.2	0.800603	-8.80859	-27.5527	-2.8161	-10.7477	-54.7233	-2.11086
UST	0.722346	12.2549	3.10023	48.4426	17.1747	2.41513	122.134
FSCN1	0.845811	9.12267	2.80105	29.7114	10.6905	1.982	57.6625
ACADL	0.565274	-23.4735	-103.672	-5.3149	-12.9984	-108.289	-1.56026
RBP1	0.900946	13.1254	3.43266	50.1872	11.6962	1.72465	79.3213
RP3-512B11.3	0.645906	16.9295	4.15243	69.022	10.8328	1.45757	80.5102
INPP4A	0.743984	7.0634	2.59043	19.2599	5.63254	1.34566	23.5761
TGFB2	0.555651	11.6764	3.48373	39.1359	7.12988	1.26882	40.0651
RN7SL776P	0.409113	-14.5887	-53.8347	-3.9534	-6.90835	-44.5337	-1.07167
RAC3	0.269289	15.76	4.35726	57.0029	5.86482	-1.06816	36.7406
AC187652.1	0.182815	15.4617	4.48889	53.257	4.89155	-1.19442	28.5791
