# Supplementary material for: Molecular Profiling and the Interaction of Somatic Mutations with Transcriptomic Profiles in Non-Melanoma Skin Cancer (NMSC) in a Population Exposed to Arsenic
Source: Cells. 2024 Jun 18;13(12):1056. doi: 10.3390/cells13121056 (PMC11201393; doi:10.3390/cells13121056)
Supplement: Supplementary file 1 [file cells-13-01056-s001.zip › Supplementary Table S9-PTCH1 mutation and dysregulated KEGG pathways in BCC.xlsx]

## Sheet: Supplementary Table S9
#of genes	Pathway			Patients without PTCH1 mutations				Patients with PTCH1 mutations
		p-value	interaction p-value	p-value	Fold-Change	Fold Change	Fold Change	p-value	Fold-Change	Fold Change	Fold Change
		(Tissue)	(Tissue * PTCH1_MUT)			95% lower limit	95% upper limit			95% lower limit	95% upper limit
47	Basal cell carcinoma	1.73658e-27	2.48041e-17	6.42221e-07	1.62282	1.34186	1.96261	2.95327e-40	3.95517	3.24348	4.82302
42	Hedgehog signaling pathway	3.29315e-30	6.37492e-17	2.77394e-08	1.65973	1.38902	1.98319	1.61491e-42	3.78397	3.14236	4.55659
57	Hematopoietic cell lineage	4.31008e-25	1.59164e-21	8.85731e-05	1.42822	1.19534	1.70646	5.10905e-41	3.65242	3.03331	4.3979
86	Cell adhesion molecules (CAMs)	6.64497e-44	1.76085e-17	2.56855e-14	1.77958	1.53521	2.06286	1.31123e-56	3.55755	3.04936	4.15043
66	ECM-receptor interaction	9.19362e-32	3.07372e-21	2.15937e-07	1.49898	1.28672	1.74624	9.01655e-48	3.3311	2.84049	3.90644
70	TGF-beta signaling pathway	3.74895e-41	1.68274e-16	1.67019e-13	1.71699	1.48811	1.98109	5.45046e-53	3.29041	2.83408	3.82022
56	Central carbon metabolism in cancer	2.00582e-29	1.56805e-16	5.29412e-08	1.54322	1.32052	1.80348	1.17951e-41	3.13967	2.66843	3.69412
64	Natural killer cell mediated cytotoxicity	5.3383e-31	1.03916e-16	1.30426e-08	1.54934	1.33283	1.80101	2.01388e-43	3.08741	2.63864	3.6125
82	AGE-RAGE signaling pathway in diabetic complications	3.29364e-40	1.43808e-18	4.78281e-12	1.58484	1.39143	1.80514	4.79063e-54	2.97936	2.601	3.41275
91	Purine metabolism	2.29911e-31	4.65097e-19	7.10522e-08	1.47959	1.28339	1.70577	7.1264e-46	2.97811	2.56728	3.45469
93	Carbon metabolism	1.68737e-39	3.73084e-19	1.95958e-11	1.56449	1.37323	1.78239	5.93336e-54	2.97569	2.59713	3.40943
78	Th17 cell differentiation	1.89203e-34	1.8548e-16	3.00843e-10	1.55838	1.35795	1.78839	1.14501e-46	2.91036	2.5209	3.35998
65	Th1 and Th2 cell differentiation	6.00407e-25	6.61209e-18	1.17369e-05	1.40252	1.20587	1.63124	2.51609e-38	2.87874	2.4589	3.37027
75	Chagas disease (American trypanosomiasis)	3.04006e-28	5.53782e-18	5.9889e-07	1.44379	1.2502	1.66734	8.46273e-42	2.86783	2.46781	3.33269
77	T cell receptor signaling pathway	5.37338e-31	1.01825e-19	1.57621e-07	1.44093	1.25734	1.65132	6.21723e-46	2.85419	2.47582	3.29038
68	Dilated cardiomyopathy (DCM)	2.60836e-23	3.41609e-17	3.23894e-05	1.38551	1.18825	1.61552	3.93806e-36	2.83096	2.41173	3.32305
89	Osteoclast differentiation	3.24525e-32	1.36566e-17	9.22632e-09	1.48873	1.30008	1.70476	1.6172e-45	2.81639	2.44505	3.24414
96	Oocyte meiosis	2.16885e-35	1.21468e-19	2.16454e-09	1.47977	1.30189	1.68197	2.26612e-50	2.80679	2.45566	3.20814
80	Leukocyte transendothelial migration	2.47243e-31	1.30869e-16	9.34212e-09	1.49316	1.3026	1.71159	8.69001e-44	2.78276	2.41325	3.20885
78	Melanogenesis	2.72165e-29	7.3728e-18	2.00872e-07	1.44295	1.25695	1.65646	9.01848e-43	2.77839	2.40577	3.20873
94	Relaxin signaling pathway	2.72245e-37	3.91077e-21	1.09591e-09	1.46272	1.29468	1.65257	1.87931e-53	2.76018	2.43015	3.13502
78	Small cell lung cancer	4.6195e-32	6.64455e-18	1.33242e-08	1.46911	1.28694	1.67707	1.48341e-45	2.75691	2.40118	3.16535
64	Hypertrophic cardiomyopathy (HCM)	2.70574e-22	1.96061e-16	4.86559e-05	1.37067	1.17745	1.59561	1.70329e-34	2.73172	2.33116	3.2011
84	Toxoplasmosis	1.68086e-33	1.00976e-17	2.70722e-09	1.48122	1.30176	1.68543	7.38877e-47	2.72701	2.38318	3.12044
86	JAK-STAT signaling pathway	4.25394e-31	1.65745e-18	5.88986e-08	1.43283	1.25845	1.63138	3.87294e-45	2.68509	2.34503	3.07446
70	PD-L1 expression and PD-1 checkpoint pathway in cancer	1.56157e-26	5.11652e-17	1.47206e-06	1.4087	1.22558	1.61917	2.71895e-39	2.68236	2.31959	3.10186
80	Glucagon signaling pathway	4.77245e-29	5.00509e-19	6.10173e-07	1.39962	1.22667	1.59695	1.87607e-43	2.67682	2.33264	3.0718
84	Prostate cancer	4.70822e-40	9.24365e-20	1.79982e-11	1.49033	1.3271	1.67363	6.17986e-55	2.66745	2.36335	3.01069
87	HIF-1 signaling pathway	2.97025e-34	2.05532e-19	5.37886e-09	1.43887	1.27366	1.62551	5.24243e-49	2.63754	2.32236	2.99551
75	Fc gamma R-mediated phagocytosis	4.44003e-23	6.55582e-18	6.31057e-05	1.32703	1.15543	1.52412	1.84562e-36	2.56399	2.21902	2.96257
63	Bacterial invasion of epithelial cells	1.82304e-28	5.33738e-17	2.14095e-07	1.40711	1.23709	1.6005	3.73239e-41	2.55272	2.23174	2.91986
90	Growth hormone synthesis, secretion and action	4.28145e-28	3.02024e-21	6.53183e-06	1.31848	1.16932	1.48668	3.26754e-44	2.46748	2.17692	2.79681
77	Endocrine resistance	1.5181e-22	7.02593e-17	5.33357e-05	1.31945	1.15359	1.50916	3.7278e-35	2.44833	2.12809	2.81676
97	Neurotrophin signaling pathway	4.60861e-33	1.1116e-18	1.00943e-08	1.39737	1.24649	1.56651	2.73146e-47	2.43536	2.16164	2.74374
79	Choline metabolism in cancer	3.32587e-23	1.69166e-17	4.42437e-05	1.30428	1.14831	1.48143	2.62726e-36	2.37139	2.07628	2.70844
99	Sphingolipid signaling pathway	1.54229e-26	5.32369e-18	3.19974e-06	1.32892	1.1792	1.49766	3.35814e-40	2.34832	2.07294	2.66029
88	Insulin resistance	2.52627e-22	1.3628e-20	0.000521597	1.23909	1.09783	1.39852	1.24135e-37	2.30602	2.03241	2.61647
97	Platelet activation	9.32044e-22	2.1858e-20	0.000733876	1.23033	1.09092	1.38755	6.55453e-37	2.27218	2.00421	2.57598
79	Parathyroid hormone synthesis, secretion and action	5.39904e-19	1.5485e-18	0.00241195	1.21968	1.07289	1.38654	1.4295e-32	2.27052	1.98616	2.59559
77	mRNA surveillance pathway	3.29678e-22	2.10302e-18	0.00017689	1.23644	1.10672	1.38137	6.47203e-36	2.11138	1.88077	2.37027
60	Arrhythmogenic right ventricular cardiomyopathy (ARVC)	2.06819e-20	2.20991e-16	0.000242179	1.347	1.14909	1.57899	1.77275e-32	2.76789	2.34495	3.2671
82	Phosphatidylinositol signaling system	5.08177e-27	2.38425e-16	5.78064e-07	1.39374	1.22387	1.58718	2.53366e-39	2.50771	2.18965	2.87197
77	Colorectal cancer	5.55254e-30	5.36593e-16	2.16727e-08	1.44538	1.27085	1.64389	6.15e-42	2.56797	2.24527	2.93705
74	Longevity regulating pathway	5.04595e-27	6.13108e-16	4.05291e-07	1.39628	1.22741	1.58838	5.90702e-39	2.48046	2.16828	2.83759
64	Renal cell carcinoma	5.40919e-21	1.30079e-15	9.15663e-05	1.30792	1.1435	1.49598	1.52643e-32	2.36527	2.05588	2.72123
74	Amoebiasis	5.15838e-29	1.60891e-15	3.81657e-08	1.48455	1.28994	1.70852	1.41413e-40	2.75177	2.37647	3.18634
71	Progesterone-mediated oocyte maturation	2.67444e-25	2.26304e-15	1.39777e-06	1.45546	1.24998	1.69472	9.11449e-37	2.83006	2.41448	3.31717
36	Amino sugar and nucleotide sugar metabolism	6.4866e-23	2.79729e-15	1.06262e-05	1.6161	1.30598	1.99986	5.84092e-34	4.10576	3.28728	5.12802
51	Protein digestion and absorption	2.61461e-28	5.14304e-15	4.32511e-08	1.63574	1.37238	1.94963	2.81744e-39	3.49219	2.90766	4.19424
68	Toll-like receptor signaling pathway	1.17264e-25	5.59531e-15	7.09403e-07	1.48753	1.27182	1.73983	8.62097e-37	2.92096	2.48042	3.43975
41	Regulation of lipolysis in adipocytes	4.62737e-18	5.86958e-15	0.000740145	1.43512	1.16375	1.76977	7.54167e-29	3.548	2.85099	4.41542
63	Cardiac muscle contraction	1.76611e-18	6.25641e-15	0.0005383	1.32157	1.12868	1.54742	2.01813e-29	2.60491	2.20949	3.07109
52	Longevity regulating pathway - multiple species	6.75028e-27	8.22682e-15	1.59e-07	1.52667	1.30387	1.78756	9.53855e-38	3.00222	2.54653	3.53946
86	Vascular smooth muscle contraction	3.72264e-23	1.06735e-14	6.92304e-06	1.35422	1.18672	1.54536	3.81195e-34	2.37568	2.06992	2.72661
44	Complement and coagulation cascades	1.36124e-21	1.43246e-14	2.41066e-05	1.64328	1.30554	2.06839	3.25153e-32	4.37112	3.43816	5.55725
69	Gap junction	1.15992e-22	1.55713e-14	9.42728e-06	1.4068	1.20988	1.63578	1.8916e-33	2.66411	2.2762	3.11813
54	Melanoma	1.1082e-26	1.6708e-14	1.54763e-07	1.5418	1.31213	1.81167	2.63304e-37	3.05281	2.57989	3.61241
56	Pertussis	7.35614e-28	1.75163e-14	4.50587e-08	1.66663	1.38859	2.00035	1.87375e-38	3.60738	2.9818	4.3642
49	Antigen processing and presentation	4.59767e-31	1.93082e-14	1.25441e-09	1.67813	1.42091	1.98191	2.05767e-41	3.39071	2.85029	4.0336
86	TNF signaling pathway	4.14807e-36	2.62593e-14	5.37296e-12	1.58883	1.39347	1.81157	2.25313e-46	2.75411	2.40174	3.15818
49	Fatty acid metabolism	1.48454e-12	3.6722e-14	0.036718	1.21156	1.01193	1.45058	1.97547e-22	2.57203	2.13146	3.10366
68	EGFR tyrosine kinase inhibitor resistance	3.18451e-16	4.65599e-14	0.00218203	1.2364	1.07955	1.41605	1.97294e-26	2.17278	1.88597	2.5032
70	RNA degradation	1.0948e-28	5.69688e-14	1.27986e-08	1.45742	1.28045	1.65884	6.30645e-39	2.49098	2.17623	2.85126
95	Dopaminergic synapse	2.65534e-17	5.99291e-14	0.000850827	1.23995	1.09282	1.40688	1.45959e-27	2.08959	1.83155	2.38398
62	Inositol phosphate metabolism	1.0234e-21	8.12404e-14	1.33841e-05	1.42267	1.21418	1.66696	6.71146e-32	2.7318	2.31544	3.22303
43	Viral myocarditis	2.07189e-26	9.26698e-14	9.52597e-08	1.63489	1.36565	1.95721	2.64522e-36	3.42933	2.84224	4.13768
79	Ribosome biogenesis in eukaryotes	1.71237e-22	1.45177e-13	5.43191e-06	1.32756	1.17513	1.49977	1.49062e-32	2.1809	1.92027	2.4769
57	B cell receptor signaling pathway	1.15665e-18	2.19583e-13	0.000171154	1.34396	1.15214	1.56772	1.92322e-28	2.50582	2.13382	2.94267
57	Rheumatoid arthritis	2.10201e-27	2.26515e-13	2.6258e-08	1.67411	1.39699	2.0062	4.3707e-37	3.47956	2.88081	4.20274
55	Acute myeloid leukemia	2.93786e-22	3.15895e-13	4.83138e-06	1.43339	1.22874	1.67213	6.24318e-32	2.66223	2.26689	3.12651
49	Leishmaniasis	3.9811e-25	5.54323e-13	1.95626e-07	1.67452	1.37975	2.03225	1.72146e-34	3.61802	2.95615	4.42809
66	Glycerophospholipid metabolism	4.21054e-19	9.07946e-13	7.57889e-05	1.36114	1.16858	1.58544	1.84456e-28	2.48086	2.1158	2.90891
54	Adipocytokine signaling pathway	5.35287e-14	1.06551e-12	0.00635118	1.26427	1.06839	1.49605	4.78335e-23	2.44863	2.05416	2.91884
68	Pancreatic cancer	1.61148e-24	1.88589e-12	2.56362e-07	1.43658	1.25202	1.64834	1.387e-33	2.44879	2.12146	2.82662
51	Prolactin signaling pathway	4.11814e-15	2.15778e-12	0.00211139	1.2949	1.09831	1.52668	5.34513e-24	2.45037	2.06352	2.90973
66	Adherens junction	2.37224e-27	2.24045e-12	1.10666e-08	1.42439	1.26203	1.60765	3.11106e-36	2.27412	2.00432	2.58024
64	Glioma	1.32035e-27	2.45412e-12	7.9179e-09	1.51501	1.31615	1.74392	1.98325e-36	2.60764	2.25154	3.02006
43	Notch signaling pathway	2.11161e-17	2.5381e-12	0.000254848	1.35149	1.15028	1.58789	2.89093e-26	2.51981	2.12968	2.9814
92	Alcoholism	5.90269e-31	2.80033e-12	2.0008e-10	1.5359	1.34611	1.75244	1.13391e-39	2.54997	2.2221	2.92622
83	C-type lectin receptor signaling pathway	5.44469e-28	2.89288e-12	5.30413e-09	1.49185	1.30474	1.7058	8.02207e-37	2.4967	2.17087	2.87143
58	Salmonella infection	1.03936e-22	3.75569e-12	1.24699e-06	1.43515	1.2405	1.66034	1.61694e-31	2.50715	2.15341	2.91899
78	NF-kappa B signaling pathway	1.21607e-30	4.63514e-12	2.08123e-10	1.61886	1.39596	1.87735	4.06229e-39	2.84512	2.43762	3.32075
63	p53 signaling pathway	1.42143e-33	5.27894e-12	5.5788e-12	1.75281	1.49518	2.05483	1.06027e-41	3.20658	2.71643	3.78518
57	Epithelial cell signaling in Helicobacter pylori infection	5.65062e-15	5.74832e-12	0.00186135	1.28592	1.09764	1.50648	1.4311e-23	2.34462	1.98761	2.76575
73	Cholinergic synapse	2.34665e-15	1.03497e-11	0.00115779	1.27611	1.10166	1.47818	7.93528e-24	2.2125	1.89787	2.57929
55	Systemic lupus erythematosus	3.21939e-28	1.10715e-11	1.83409e-09	1.79686	1.48537	2.17366	2.33105e-36	3.66392	3.00381	4.46911
50	Staphylococcus aureus infection	1.06561e-26	1.1338e-11	9.69346e-09	1.87212	1.5122	2.31771	7.08305e-35	4.16252	3.33118	5.20134
50	PPAR signaling pathway	1.57699e-11	1.13582e-11	0.0263299	1.23701	1.02537	1.49233	1.18467e-19	2.49658	2.05262	3.03657
45	Glycolysis / Gluconeogenesis	7.36405e-24	1.16143e-11	2.12733e-07	1.65216	1.36751	1.99606	4.04761e-32	3.35282	2.75243	4.08418
39	Valine, leucine and isoleucine degradation	2.11649e-18	2.01899e-11	4.92825e-05	1.49157	1.23016	1.80853	1.51758e-26	3.04337	2.48904	3.72114
58	Non-small cell lung cancer	1.45384e-19	2.65798e-11	1.51958e-05	1.3922	1.19866	1.617	9.9861e-28	2.41175	2.06299	2.81947
58	Shigellosis	8.06081e-21	2.73244e-11	4.1514e-06	1.39993	1.21344	1.61509	5.92904e-29	2.36532	2.03751	2.74588
67	Inflammatory mediator regulation of TRP channels	2.16636e-17	3.19975e-11	0.000124671	1.34317	1.15542	1.56142	1.59515e-25	2.32828	1.98976	2.72438
43	Proteasome	5.1394e-20	3.22653e-11	8.30374e-06	1.4415	1.22783	1.69236	5.20249e-28	2.59334	2.19357	3.06597
51	Viral protein interaction with cytokine and cytokine receptor	1.29388e-21	3.25826e-11	1.62827e-06	1.63233	1.33665	1.99341	1.26557e-29	3.38951	2.75151	4.17543
52	Endometrial cancer	1.00412e-17	4.10978e-11	8.00661e-05	1.36438	1.16943	1.59183	1.02342e-25	2.39036	2.03512	2.80761
52	Biosynthesis of amino acids	1.41684e-21	5.92976e-11	1.34211e-06	1.57483	1.31051	1.89248	2.25696e-29	3.05504	2.52203	3.7007
47	Lysine degradation	1.02224e-14	8.00432e-11	0.00111543	1.28046	1.10374	1.48547	2.02937e-22	2.18009	1.86711	2.54554
54	Gastric acid secretion	9.79971e-12	1.13329e-10	0.0136503	1.25112	1.04712	1.49486	3.33306e-19	2.35423	1.95517	2.83475
31	Fatty acid degradation	6.51861e-09	1.15901e-10	0.113086	1.20435	-1.04511	1.51589	5.20069e-16	2.73248	2.14929	3.47391
59	Mitophagy - animal	1.11322e-23	1.18081e-10	1.04941e-07	1.48864	1.28608	1.7231	3.58223e-31	2.50088	2.14688	2.91325
52	Fc epsilon RI signaling pathway	6.14236e-17	1.24059e-10	0.00011954	1.38451	1.17328	1.63377	1.50217e-24	2.48961	2.09464	2.95905
18	Other types of O-glycan biosynthesis	4.87763e-07	1.62493e-10	0.354317	1.15282	-1.17236	1.55807	1.12705e-13	3.35991	2.45365	4.6009
73	ErbB signaling pathway	8.00299e-13	2.03896e-10	0.00479608	1.21859	1.06222	1.39798	3.22327e-20	1.97012	1.70708	2.27369
31	Pyruvate metabolism	1.05257e-11	3.37749e-10	0.0104999	1.34764	1.07246	1.69344	9.74419e-19	2.97622	2.34507	3.77722
25	Type I diabetes mellitus	1.35001e-16	4.17694e-10	9.42844e-05	1.65231	1.28508	2.12447	1.4664e-23	3.93878	3.03007	5.12001
26	Base excision repair	6.8599e-09	4.37221e-10	0.0909224	1.23019	-1.03362	1.56425	1.37729e-15	2.81853	2.19356	3.62155
54	Peroxisome	5.37217e-18	4.76113e-10	2.56957e-05	1.43816	1.21459	1.70287	3.8829e-25	2.56678	2.1519	3.06165
64	Aldosterone synthesis and secretion	4.69895e-11	5.51634e-10	0.0166019	1.20686	1.0348	1.40753	5.19424e-18	2.04033	1.73778	2.39556
49	Thyroid hormone synthesis	4.67512e-17	6.27315e-10	5.97254e-05	1.43048	1.20137	1.70328	4.32418e-24	2.59219	2.16056	3.11006
75	GnRH signaling pathway	4.21362e-15	6.39954e-10	0.000430434	1.27617	1.11427	1.46159	3.3474e-22	2.02386	1.7567	2.33163
69	Chronic myeloid leukemia	1.32094e-30	7.31735e-10	1.33252e-11	1.59593	1.39449	1.82647	6.5048e-37	2.52093	2.18985	2.90208
30	Cholesterol metabolism	2.08659e-13	8.5669e-10	0.00177819	1.45385	1.15003	1.83792	3.3479e-20	3.21662	2.51863	4.10805
37	Vasopressin-regulated water reabsorption	1.37611e-12	8.72762e-10	0.00383748	1.27928	1.0827	1.51155	2.10023e-19	2.24897	1.88961	2.67666
43	Pyrimidine metabolism	4.99589e-24	8.93949e-10	2.38962e-08	1.84026	1.48669	2.27792	1.33798e-30	3.78238	3.02744	4.72557
20	Autoimmune thyroid disease	2.84824e-12	1.30665e-09	0.00425786	1.53598	1.14486	2.06073	8.72389e-19	4.1246	3.03526	5.60489
65	IL-17 signaling pathway	1.41645e-31	1.89403e-09	2.18855e-12	1.78647	1.5204	2.0991	2.37514e-37	3.04388	2.57243	3.60173
44	Vibrio cholerae infection	1.39106e-22	2.58968e-09	7.64391e-08	1.60637	1.35223	1.90828	7.76006e-29	2.82645	2.36152	3.3829
41	Glutathione metabolism	9.12762e-19	3.12825e-09	5.02618e-06	1.65894	1.33555	2.06065	3.97535e-25	3.36724	2.68538	4.22223
45	VEGF signaling pathway	3.6749e-14	3.64233e-09	0.000577897	1.37098	1.14573	1.64051	1.40686e-20	2.45649	2.03693	2.96248
31	Various types of N-glycan biosynthesis	6.61963e-18	4.63812e-09	1.00059e-05	1.6452	1.32	2.05053	4.54893e-24	3.35326	2.66477	4.21962
57	Aminoacyl-tRNA biosynthesis	4.41971e-10	7.02528e-09	0.0203114	1.1715	1.02492	1.33904	3.54613e-16	1.79345	1.55996	2.06189
19	Galactose metabolism	3.61956e-12	8.83477e-09	0.00266407	1.56946	1.17017	2.10501	4.61485e-18	3.9975	2.94266	5.43047
58	Platinum drug resistance	2.21204e-22	1.07072e-08	5.25757e-08	1.53168	1.31421	1.78513	3.73349e-28	2.47974	2.11354	2.90939
28	Citrate cycle (TCA cycle)	3.65129e-14	1.14413e-08	0.000362426	1.5406	1.21543	1.95276	4.40736e-20	3.25116	2.53864	4.16366
29	DNA replication	4.02216e-10	2.03734e-08	0.0145777	1.35506	1.062	1.72898	8.3373e-16	2.88022	2.23352	3.71417
40	N-Glycan biosynthesis	1.21803e-17	2.12295e-08	7.54629e-06	1.58533	1.29641	1.93866	2.51592e-23	2.94926	2.39074	3.63826
28	Propanoate metabolism	1.24544e-09	2.52055e-08	0.0211736	1.3121	1.04156	1.6529	3.21524e-15	2.66838	2.09703	3.39539
38	Endocrine and other factor-regulated calcium reabsorption	2.07868e-08	2.54482e-08	0.0591532	1.18746	-1.00667	1.41947	6.01342e-14	2.05325	1.70437	2.47355
21	Starch and sucrose metabolism	1.2619e-07	2.86973e-08	0.105219	1.24838	-1.04774	1.63285	5.54092e-13	2.84465	2.14959	3.76444
29	Aldosterone-regulated sodium reabsorption	2.11164e-09	3.90294e-08	0.0231812	1.27413	1.03374	1.57041	7.53382e-15	2.40107	1.93043	2.98645
63	Serotonergic synapse	6.30746e-10	4.82366e-08	0.0142591	1.2335	1.04295	1.45887	2.02691e-15	2.04096	1.71312	2.43153
22	Intestinal immune network for IgA production	3.24127e-10	5.16547e-08	0.0101897	1.48288	1.0982	2.00231	1.46662e-15	3.65979	2.67521	5.00673
45	Renin secretion	1.13879e-12	6.21997e-08	0.000968211	1.36998	1.13654	1.65137	4.12782e-18	2.38992	1.96663	2.90431
18	Allograft rejection	4.93545e-11	6.27824e-08	0.00433093	1.54985	1.1475	2.09326	2.79833e-16	3.81094	2.78497	5.21488
34	Thyroid cancer	2.16681e-17	7.36295e-08	5.45412e-06	1.58798	1.30174	1.93716	1.42313e-22	2.86291	2.32666	3.52277
28	Prion diseases	3.3011e-16	7.53126e-08	1.93015e-05	1.76213	1.35999	2.28319	2.172e-21	3.79936	2.89943	4.97861
52	Long-term potentiation	1.93512e-08	8.10711e-08	0.0447462	1.18832	1.00406	1.40639	1.15996e-13	1.95375	1.63875	2.3293
27	Circadian rhythm	5.40316e-06	1.44351e-07	0.259667	1.12854	-1.09359	1.39281	9.73375e-11	2.07747	1.66796	2.58751
27	Fructose and mannose metabolism	4.88043e-13	1.58165e-07	0.00044315	1.57073	1.22153	2.01977	4.658e-18	3.24932	2.49944	4.22418
19	Graft-versus-host disease	3.00658e-12	1.58329e-07	0.000944148	1.64806	1.22648	2.21455	3.39459e-17	3.87925	2.85006	5.2801
52	Drug metabolism - other enzymes	2.81039e-22	1.64377e-07	1.29216e-08	1.78227	1.4614	2.1736	6.97978e-27	3.15649	2.56596	3.88293
41	Cortisol synthesis and secretion	1.07334e-05	1.8232e-07	0.30682	1.10897	-1.09968	1.3524	2.34184e-10	1.96049	1.59378	2.41156
21	Tryptophan metabolism	1.33701e-08	2.02753e-07	0.0302487	1.34738	1.02894	1.76436	1.87091e-13	2.92089	2.20456	3.86997
32	Type II diabetes mellitus	1.2649e-12	2.29006e-07	0.000610946	1.4944	1.18803	1.87978	1.47719e-17	2.87388	2.26201	3.65126
42	Legionellosis	2.63681e-17	3.91686e-07	2.8619e-06	1.5674	1.29916	1.89102	6.93853e-22	2.64673	2.17594	3.21938
27	Alanine, aspartate and glutamate metabolism	8.11719e-10	4.96629e-07	0.00774061	1.39907	1.09292	1.79097	1.8261e-14	2.77344	2.1434	3.58867
21	Pentose phosphate pathway	2.60725e-13	5.00614e-07	0.000198666	1.7559	1.30641	2.36004	7.5021e-18	3.98773	2.929	5.42916
52	Long-term depression	2.83419e-11	5.61341e-07	0.00184706	1.30649	1.10427	1.54576	5.73224e-16	2.07516	1.74117	2.47321
35	Mineral absorption	1.85641e-15	6.03409e-07	1.86668e-05	1.5997	1.29076	1.98259	6.07368e-20	2.88432	2.30566	3.60822
53	Pancreatic secretion	1.50418e-10	6.44702e-07	0.00363691	1.29765	1.08876	1.54661	3.40614e-15	2.0977	1.74664	2.51933
24	Primary immunodeficiency	1.13621e-13	7.47836e-07	0.000116314	1.80606	1.33822	2.43744	4.38702e-18	4.09242	2.99304	5.5956
23	Protein export	1.97814e-12	7.83129e-07	0.000442289	1.54885	1.2141	1.9759	7.2428e-17	3.00671	2.33204	3.87658
16	Renin-angiotensin system	1.20295e-10	7.98736e-07	0.00271082	1.69663	1.20179	2.39524	4.92667e-15	4.34711	3.03337	6.22983
34	Bile secretion	1.04538e-07	9.00327e-07	0.0462024	1.28496	1.00424	1.64415	4.09404e-12	2.50245	1.93489	3.2365
40	Nucleotide excision repair	1.20278e-08	9.0955e-07	0.0199215	1.24506	1.03529	1.49733	4.13523e-13	2.04952	1.69059	2.48465
38	Arginine and proline metabolism	7.72833e-14	1.36878e-06	8.12296e-05	1.55702	1.24978	1.93979	4.17835e-18	2.79219	2.21989	3.51202
34	Sphingolipid metabolism	1.79907e-07	1.68053e-06	0.0484928	1.24631	1.00146	1.55103	1.13089e-11	2.21803	1.7654	2.78672
69	Circadian entrainment	8.38049e-09	1.69725e-06	0.0145719	1.22448	1.04088	1.44048	4.19013e-13	1.87709	1.58439	2.22386
14	Glycosaminoglycan biosynthesis - chondroitin sulfate / dermatan sulfate	7.16747e-10	2.1356e-06	0.00419132	1.72698	1.18899	2.50842	6.51768e-14	4.59417	3.11203	6.7822
22	Hippo signaling pathway - multiple species	6.00873e-05	2.22426e-06	0.345197	1.12627	-1.13678	1.44199	8.58783e-09	2.14588	1.65814	2.77711
35	Inflammatory bowel disease (IBD)	5.06129e-14	2.32131e-06	5.10701e-05	1.56846	1.26212	1.94916	4.5977e-18	2.75894	2.19919	3.46117
53	GABAergic synapse	3.09888e-07	2.40818e-06	0.0549071	1.20087	-1.00386	1.44766	2.44903e-11	1.94931	1.60391	2.36909
26	Carbohydrate digestion and absorption	6.77692e-07	2.49821e-06	0.0721848	1.23528	-1.01926	1.55531	6.41023e-11	2.24514	1.7654	2.85526
30	RNA polymerase	5.51531e-11	2.69668e-06	0.00133264	1.46123	1.15942	1.84161	4.56356e-15	2.65635	2.08659	3.38169
38	Fanconi anemia pathway	7.37623e-10	3.46126e-06	0.00400005	1.35824	1.10278	1.67289	6.79857e-14	2.31199	1.8602	2.87351
29	Autophagy - other	2.56209e-11	3.78736e-06	0.000812463	1.47053	1.17382	1.84225	2.8952e-15	2.60942	2.06259	3.30124
46	GnRH secretion	0.00733464	3.8877e-06	0.8761	-1.01496	-1.2233	1.18752	4.07335e-06	1.58262	1.30245	1.92306
28	Cocaine addiction	1.19668e-09	4.01829e-06	0.00459854	1.43219	1.1174	1.83567	1.33446e-13	2.68915	2.07554	3.48416
56	Morphine addiction	5.20497e-06	4.25158e-06	0.13578	1.15761	-1.04705	1.40312	7.61762e-10	1.88212	1.53986	2.30045
21	Fatty acid elongation	1.30998e-11	5.40171e-06	0.000483271	1.64765	1.24556	2.17954	2.31276e-15	3.3225	2.48131	4.44886
42	Cytosolic DNA-sensing pathway	1.6909e-13	5.70856e-06	6.25371e-05	1.48752	1.2251	1.80616	3.05208e-17	2.41391	1.97135	2.95584
16	Steroid biosynthesis	0.00186579	5.77043e-06	0.796839	1.04463	-1.33544	1.45732	9.13226e-07	2.40373	1.69827	3.40224
12	Asthma	1.09551e-08	5.77901e-06	0.00987624	1.73837	1.14284	2.64423	2.20215e-12	4.97795	3.21343	7.71137
18	Butanoate metabolism	3.76549e-10	6.17468e-06	0.00220291	1.62892	1.1926	2.22488	7.02572e-14	3.5441	2.55982	4.90684
37	Basal transcription factors	1.00285e-12	6.70341e-06	0.000137546	1.44641	1.19684	1.74804	1.9685e-16	2.31205	1.8974	2.8173
35	Ferroptosis	9.07959e-10	7.27211e-06	0.00333482	1.36459	1.10899	1.67911	1.54461e-13	2.27633	1.83333	2.82638
25	Nicotinate and nicotinamide metabolism	1.5904e-09	7.74213e-06	0.00408604	1.50324	1.13848	1.98487	3.07234e-13	2.98036	2.23005	3.98312
49	Synaptic vesicle cycle	1.93801e-12	7.7761e-06	0.000183593	1.40667	1.17664	1.68168	3.92582e-16	2.18151	1.81064	2.62834
25	Glyoxylate and dicarboxylate metabolism	2.84014e-11	8.66874e-06	0.00059185	1.57615	1.21641	2.04226	6.75258e-15	2.97274	2.26854	3.89554
44	RIG-I-like receptor signaling pathway	3.45503e-11	1.10607e-05	0.000625714	1.38025	1.14774	1.65987	8.64335e-15	2.1553	1.7779	2.61282
31	Ether lipid metabolism	4.77048e-10	1.13724e-05	0.00207061	1.43582	1.14087	1.80702	1.21754e-13	2.50172	1.96803	3.18013
22	Tyrosine metabolism	2.67462e-07	1.1899e-05	0.0326692	1.3813	1.02706	1.85772	7.61697e-11	2.8231	2.07222	3.84607
29	Malaria	2.36937e-15	1.27382e-05	4.21227e-06	1.92775	1.459	2.54709	1.39969e-18	3.76371	2.81422	5.03353
41	Glycerolipid metabolism	1.08421e-13	1.54102e-05	3.02872e-05	1.52736	1.25224	1.86292	5.083e-17	2.44843	1.99014	3.01227
51	Salivary secretion	2.43112e-10	1.89288e-05	0.0012735	1.34202	1.12228	1.60479	8.82968e-14	2.04293	1.69518	2.46201
27	SNARE interactions in vesicular transport	1.12765e-09	2.40244e-05	0.00226818	1.4044	1.12957	1.74609	5.41137e-13	2.32962	1.85606	2.924
11	Glycosaminoglycan biosynthesis - keratan sulfate	9.60591e-07	2.51234e-05	0.0429275	1.55893	1.0143	2.39601	5.87573e-10	4.24211	2.70895	6.64297
20	Terpenoid backbone biosynthesis	2.97093e-06	3.0336e-05	0.066752	1.293	-1.01795	1.70185	1.83977e-09	2.43051	1.82467	3.2375
26	Porphyrin and chlorophyll metabolism	3.75954e-11	3.12347e-05	0.000385086	1.69985	1.26901	2.27695	2.64409e-14	3.32099	2.44794	4.5054
14	Mucin type O-glycan biosynthesis	0.000159751	3.43162e-05	0.289944	1.21853	-1.18394	1.75794	1.51604e-07	2.81584	1.92095	4.12761
44	Amphetamine addiction	1.69977e-11	3.61655e-05	0.0002578	1.43397	1.1822	1.73934	1.25931e-14	2.22251	1.81698	2.71855
31	Homologous recombination	5.35933e-15	4.09256e-05	3.37735e-06	1.63701	1.33069	2.01385	9.04649e-18	2.61221	2.10435	3.24264
19	Mismatch repair	3.69068e-05	4.39001e-05	0.162308	1.22922	-1.08683	1.64218	3.44227e-08	2.35884	1.74355	3.19126
33	Cysteine and methionine metabolism	2.63444e-10	5.88131e-05	0.000777904	1.47454	1.17605	1.84878	2.76224e-13	2.42994	1.91908	3.07679
21	Biosynthesis of unsaturated fatty acids	2.27905e-06	6.00802e-05	0.0492223	1.28675	1.00086	1.6543	2.27223e-09	2.24127	1.72436	2.91314
70	Glutamatergic synapse	1.19987e-05	6.08452e-05	0.0983227	1.14165	-1.02492	1.33584	1.16679e-08	1.61332	1.3694	1.90068
28	ABC transporters	3.42335e-05	0.000113593	0.125274	1.20696	-1.05387	1.53522	5.83564e-08	2.0109	1.56447	2.58472
34	Bladder cancer	9.378e-14	0.000125647	8.28383e-06	1.5912	1.29804	1.95059	3.64189e-16	2.444	1.97613	3.02264
28	Ovarian steroidogenesis	2.5525e-10	0.000199783	0.000414957	1.5684	1.22222	2.01263	8.37864e-13	2.6114	2.01305	3.3876
25	Apoptosis - multiple species	1.07142e-12	0.000249563	1.92827e-05	1.74918	1.3547	2.25854	7.12852e-15	2.92635	2.24133	3.82072
35	Arachidonic acid metabolism	1.16713e-10	0.000262295	0.000245648	1.57872	1.23733	2.01431	5.02445e-13	2.57333	1.99559	3.31834
10	Non-homologous end-joining	1.2966e-05	0.00028318	0.0623191	1.41176	-1.01799	2.02893	4.78973e-08	2.91857	1.999	4.26115
11	Glycosaminoglycan biosynthesis - heparan sulfate / heparin	3.09899e-06	0.000389634	0.0293928	1.52563	1.04343	2.23067	1.43163e-08	3.20618	2.15687	4.76597
15	Folate biosynthesis	2.03565e-06	0.000422821	0.0239583	1.55151	1.05986	2.27124	9.44789e-09	3.25012	2.1837	4.83732
23	beta-Alanine metabolism	5.24177e-07	0.000439063	0.0127509	1.41466	1.0769	1.85836	2.41348e-09	2.39665	1.80291	3.18593
20	African trypanosomiasis	1.57516e-06	0.000458634	0.0209413	1.42432	1.05507	1.9228	7.47312e-09	2.53925	1.85657	3.47296
12	Fatty acid biosynthesis	0.305409	0.000672696	0.343762	-1.18557	-1.68735	1.20046	0.00913325	1.63331	1.13012	2.36055
19	Collecting duct acid secretion	2.7935e-07	0.000723262	0.00750828	1.46987	1.10859	1.94888	2.05607e-09	2.48302	1.84988	3.33284
11	Pantothenate and CoA biosynthesis	0.000160567	0.000815618	0.135061	1.35737	-1.10025	2.02715	1.29786e-06	2.84326	1.8709	4.32098
18	Glycosylphosphatidylinositol (GPI)-anchor biosynthesis	0.00206071	0.000903465	0.370142	1.15287	-1.18433	1.57411	2.00348e-05	2.03512	1.47046	2.81661
24	Antifolate resistance	1.37384e-08	0.00114453	0.00131007	1.54482	1.18543	2.01315	1.76323e-10	2.4795	1.88089	3.26863
36	Drug metabolism - cytochrome P450	3.47587e-10	0.00124533	0.000180611	1.62019	1.25913	2.0848	6.27634e-12	2.53314	1.94715	3.29549
19	Pentose and glucuronate interconversions	1.37513e-06	0.00129661	0.0128052	1.54143	1.09664	2.16664	1.54765e-08	2.81409	1.97263	4.01449
24	Glycine, serine and threonine metabolism	4.99854e-07	0.00135706	0.00767426	1.50477	1.11458	2.03156	5.95757e-09	2.55209	1.86581	3.49081
12	Vitamin digestion and absorption	0.000103781	0.00172837	0.0881997	1.45087	-1.05745	2.22598	1.41731e-06	3.03435	1.94128	4.7429
50	Insulin secretion	2.57867e-06	0.00201341	0.0149159	1.2394	1.04276	1.47311	3.81204e-08	1.66102	1.38703	1.98914
39	Olfactory transduction	0.00345372	0.00223783	0.368266	1.10287	-1.12242	1.36524	6.18219e-05	1.57777	1.26278	1.97132
40	Metabolism of xenobiotics by cytochrome P450	3.61295e-09	0.00259521	0.000417403	1.55145	1.21601	1.97941	1.08894e-10	2.32089	1.79992	2.99265
40	Chemical carcinogenesis	3.17528e-08	0.00265257	0.00133639	1.47328	1.16298	1.86637	8.0539e-10	2.17633	1.70037	2.78551
13	Other glycan degradation	1.08831e-05	0.00363098	0.0223986	1.50978	1.06036	2.14969	2.78507e-07	2.65617	1.83704	3.84056
11	Glycosaminoglycan degradation	0.000184355	0.00369589	0.08809	1.39884	-1.05155	2.05764	4.48698e-06	2.59004	1.73147	3.87432
17	One carbon pool by folate	2.10449e-06	0.00391308	0.00946418	1.46805	1.09882	1.96136	6.09406e-08	2.32354	1.71736	3.14368
10	Glycosphingolipid biosynthesis - ganglio series	0.077799	0.00473502	0.991781	1.00211	-1.49088	1.49717	0.00351649	1.86941	1.2296	2.84214
10	Phenylalanine metabolism	0.00229736	0.00539832	0.245317	1.32206	-1.21231	2.11894	7.62673e-05	2.72033	1.66281	4.4504
8	Ubiquinone and other terpenoid-quinone biosynthesis	0.00177862	0.00628406	0.208378	1.32549	-1.17115	2.05762	6.63445e-05	2.56693	1.62225	4.06172
8	Taurine and hypotaurine metabolism	2.03347e-05	0.00679828	0.0223688	1.80946	1.08837	3.00829	9.13971e-07	3.85614	2.26871	6.55432
13	2-Oxocarboxylic acid metabolism	0.000295814	0.00709153	0.0871387	1.33516	-1.04317	1.85961	1.16075e-05	2.17952	1.54246	3.07969
10	Sulfur metabolism	2.87914e-08	0.00726772	0.000579095	2.129	1.38733	3.26716	2.42077e-09	4.00474	2.56146	6.26124
36	Amyotrophic lateral sclerosis (ALS)	1.10122e-05	0.00847369	0.0157396	1.29258	1.04961	1.59179	5.43499e-07	1.7462	1.40518	2.16998
28	Retinol metabolism	8.46536e-06	0.0259901	0.00724486	1.47693	1.11132	1.96281	1.24402e-06	2.09037	1.55357	2.81264
7	Synthesis and degradation of ketone bodies	0.000144744	0.0265677	0.0323956	1.74869	1.04836	2.91684	1.84209e-05	3.26025	1.91154	5.56054
14	Mannose type O-glycan biosynthesis	1.02296e-06	0.0393216	0.00152889	1.84418	1.26434	2.68995	3.08583e-07	2.82575	1.90574	4.18992
12	Proximal tubule bicarbonate reclamation	2.99364e-06	0.0403685	0.00280642	1.82557	1.23138	2.70648	8.17357e-07	2.8425	1.88476	4.28691
23	Taste transduction	0.0823285	0.0444444	0.667275	1.07322	-1.28636	1.48163	0.0131146	1.53138	1.0938	2.14401
32	Steroid hormone biosynthesis	3.55791e-07	0.0447787	0.000777366	1.58877	1.2133	2.08042	1.37625e-07	2.13765	1.61344	2.83218
7	Sulfur relay system	0.000167094	0.0502645	0.0246217	1.84152	1.08181	3.13474	3.71786e-05	3.26011	1.87136	5.67947
3	Phenylalanine, tyrosine and tryptophan biosynthesis	0.0211911	0.056903	0.321061	1.44079	-1.43396	2.97673	0.00398957	3.07293	1.44114	6.55237
16	Fat digestion and absorption	1.92431e-05	0.0643486	0.00619348	1.58816	1.14092	2.21073	6.67938e-06	2.22126	1.57293	3.13681
19	Glycosphingolipid biosynthesis - lacto and neolacto series	0.000823788	0.0920208	0.0445612	1.42185	1.00861	2.00441	0.000263189	1.95262	1.36458	2.79407
7	Riboflavin metabolism	0.000126241	0.105878	0.0127358	2.04184	1.16575	3.57632	6.00837e-05	3.35479	1.86922	6.021
9	Primary bile acid biosynthesis	0.00459918	0.109932	0.106685	1.46553	-1.08603	2.33257	0.00149132	2.20189	1.35574	3.57613
11	Phototransduction	0.000162628	0.118288	0.0140885	1.54345	1.09192	2.1817	8.22972e-05	2.07566	1.44649	2.97849
5	Phosphonate and phosphinate metabolism	0.346212	0.120115	0.985458	-1.00439	-1.61147	1.59743	0.113291	1.48875	-1.1001	2.43824
13	Arginine biosynthesis	2.75383e-06	0.123965	0.00106231	1.73327	1.24828	2.40669	2.72682e-06	2.28591	1.62294	3.2197
5	Maturity onset diabetes of the young	0.43982	0.128154	0.882258	-1.04951	-1.99537	1.81155	0.153791	1.6271	-1.2016	3.18119
13	Histidine metabolism	0.0567734	0.136963	0.390737	1.18046	-1.23801	1.72515	0.0187581	1.60824	1.08245	2.38944
3	Neomycin, kanamycin and gentamicin biosynthesis	0.0118529	0.144039	0.155097	1.58445	-1.19319	2.99547	0.00462402	2.63456	1.35547	5.12067
13	Ascorbate and aldarate metabolism	0.000852093	0.165215	0.0305377	1.55655	1.04258	2.3239	0.000486184	2.11116	1.38962	3.20734
14	alpha-Linolenic acid metabolism	0.00219594	0.188653	0.0497111	1.41017	1.00044	1.98771	0.00126266	1.80576	1.2621	2.5836
9	Nitrogen metabolism	0.0202621	0.225296	0.170323	1.39039	-1.15276	2.22848	0.0106289	1.9018	1.16247	3.11137
7	Thiamine metabolism	0.00455701	0.22753	0.0674708	1.48794	-1.02917	2.27856	0.00289359	1.97161	1.26386	3.07571
11	Selenocompound metabolism	0.00841562	0.311078	0.0798638	1.38423	-1.03963	1.99201	0.00664231	1.69394	1.15861	2.47661
13	Linoleic acid metabolism	0.0130797	0.337071	0.0999597	1.38018	-1.06384	2.02653	0.0104699	1.68906	1.13129	2.52184
12	Glycosphingolipid biosynthesis - globo and isoglobo series	0.000253578	0.66979	0.00308117	1.89595	1.2425	2.89305	0.0010744	2.09252	1.34635	3.25225
3	D-Glutamine and D-glutamate metabolism	0.00155586	0.702064	0.0102518	2.26455	1.21764	4.21159	0.00450815	2.57683	1.34866	4.92346
13	Nicotine addiction	0.0766681	0.945113	0.132965	-1.422	-2.25165	1.11353	0.130863	-1.44685	-2.33726	1.1165
